# Supplementary material for: β-lactamase expression induces collateral sensitivity in Escherichia coli
Source: Nat Commun. 2024 Jun 3;15:4731. doi: 10.1038/s41467-024-49122-2 (PMC11148083; doi:10.1038/s41467-024-49122-2)
Supplement: Supplementary file 4 — Supplementary Data 1 [file 41467_2024_49122_MOESM4_ESM.xlsx]

## Sheet: Supplementary Data 1
Plasmid name	Plasmid backbone (Incompatibility group/ori)	Size (bp)	Resistance genes	Features/Comments	Reference (Genbank Ac. No.)	Origin
pOXA-48WT	pOXA-48 (IncL)	65499	blaOXA-48	-	MT441554	(DelaFuente et al. 2022)
pOXA-48DEL		65300	-	Deletion in blaOXA-48	NZ_MT989346.1
pOXA-48PV-E		63589	blaOXA-48	Deletion in ltrA and synonymous SNP	NZ_CP097433.1
pOXA-48PV-K		63590	blaOXA-48	Deletion in ltrA gene, synonymous SNP and insertion.	NZ_CP097429.1
pOXA-48PV-D		65499	blaOXA-48	Synonymous SNP, insertion of blaCTX-M-15 and missense SNP in traY	WTCHG_423853_266114 (BioProject PRJNA626430)
pOXA-48PV-B		52373	blaOXA-48	Deletion of 13 Kb mainly affecting conjugation genes	NZ_CP097422.1
pOXA-48PV-O		63589	blaOXA-48	Deletion in ltrA, synonymous SNP and stop gained in traU	WTCHG_423853_203167 (BioProject PRJNA626430)
pOXA-48TET		64145	tetC	blaOXA-48 gene replaced with a tetracycline resistance gene (tetC)	PP735908	This work
pUN4	pUN4 (p15A)	1966	cat	beta-lactamase expression under its own promoter	PP735911	Kind gift from Christopher Frøhlich
pUN-OXA-48WT		2986	cat, blaOXA-48		PP735912	This work
pUN-OXA-48DEL		2769	cat, ΔblaOXA-48		PP735909
pUN-CTX-M-15		2995	blaCTX-M -15		PP735914	This work
pBAD18	pBAD18-Kn (pBR322)	5437	kanR2	Arabinose inducible beta-lactamase expression	PP735913	(Rajer and Sandegren 2022)
pBAD-CTX-M-14		6316	kanR2		-
			blaCTX-M-14		-
pBAD-CTX-M-15		6316	kanR2, blaCTX-M -15		-
pBAD-TEM-1		6301	kanR2, blaTEM-1		-
pBAD-OXA-1		6271	kanR2, blaOXA-1		-
pBAD-NDM-1		6253	kanR2, blaNDM-1		-
pBAD-KPC-2		6322	kanR2, blaKPC-2		-
pBAD-OXA-48		6238	kanR2, blaOXA-48		-
pBAD-tet		6646	kanR2, tetA		PP735915	This work
pBAD-cat		6130	kanR2, cat		PP735910
pBAD-gfp		6156	kanR2		PP735916
