# Supplementary material for: β-lactamase expression induces collateral sensitivity in Escherichia coli
Source: Nat Commun. 2024 Jun 3;15:4731. doi: 10.1038/s41467-024-49122-2 (PMC11148083; doi:10.1038/s41467-024-49122-2)
Supplement: Supplementary file 5 — Supplementary Data 2 [file 41467_2024_49122_MOESM5_ESM.xlsx]

## Sheet: Supplementary Data 2
Strain	Phylogroup	Assembly accession	Antibiotic Resistance genes	START	END	%COVERAGE	%IDENTITY	DATABASE	AMR_ACCESSION	PRODUCT	RESISTANCE
ECOR01	A	ASM333440v1	blaEC	264869	266002	100	100	ncbi	NG_047494.1	BlaEC family class C beta-lactamase	BETA-LACTAM
ECOR27	B1	ASM333466v1	blaEC-18	4664	5797	100	99.3	ncbi	NG_049083.1	class C extended-spectrum beta-lactamase EC-18	CEPHALOSPORIN
ECOR35	F	ASM333473v1	blaEC-19	93422	94555	100	99.21	ncbi	NG_049084.1	class C extended-spectrum beta-lactamase EC-19	CEPHALOSPORIN
ECOR42	E	ASM333378v1	blaEC	171999	173132	100	98.77	ncbi	NG_047494.1	BlaEC family class C beta-lactamase	BETA-LACTAM
ECOR47	D (CGA +)	ASM333371v1	blaEC-8	49487	50620	100	98.15	ncbi	NG_049086.1	cephalosporin-hydrolyzing class C beta-lactamase EC-8	CEPHALOSPORIN
ECOR49	D	ASM333368v1	blaEC-8	10685	11818	100	98.68	ncbi	NG_049086.1	cephalosporin-hydrolyzing class C beta-lactamase EC-8	CEPHALOSPORIN
ECOR53	B2 VI	ASM333365v1	blaEC-5	14931	16064	100	99.82	ncbi	NG_049085.1	cephalosporin-hydrolyzing class C beta-lactamase EC-5	CEPHALOSPORIN
ECOR61	B2 IX	ASM333356v1	blaEC-5	18251	19384	100	99.3	ncbi	NG_049085.1	cephalosporin-hydrolyzing class C beta-lactamase EC-5	CEPHALOSPORIN
ECOR70	C	ASM333347v1	blaEC-13	172404	173537	100	99.91	ncbi	NG_049079.1	class C extended-spectrum beta-lactamase EC-13	CEPHALOSPORIN
	C	ASM333347v1	sul2	21	836	100	100	ncbi	NG_051852.1	sulfonamide-resistant dihydropteroate synthase Sul2	SULFONAMIDE
