# Supplementary material for: β-lactamase expression induces collateral sensitivity in Escherichia coli
Source: Nat Commun. 2024 Jun 3;15:4731. doi: 10.1038/s41467-024-49122-2 (PMC11148083; doi:10.1038/s41467-024-49122-2)
Supplement: Supplementary file 6 — Supplementary Data 3 [file 41467_2024_49122_MOESM6_ESM.xlsx]

## Sheet: Supplementary Data 3
Correlation	lower_CI	rho	upper_CI	p	n	data
MER-COL	-0.155	-0.138	-0.121	2.76387e-43	13203	ATLAS
COL-DOR	-0.132	-0.115	-0.099	2.07761e-26	13203	ATLAS
COL-IMI	-0.207	-0.19	-0.174	5.20137e-94	13203	ATLAS
AMC-AZI	-0.825	-0.763	-0.683	2.35701e-13	137	Experimental
AMC-COL	-0.849	-0.795	-0.726	1.9343e-18	143	Experimental
CTX-AZI	-0.661	-0.586	-0.498	1.69213e-10	251	Experimental
CTX-COL	-0.455	-0.35	-0.237	1.25176e+06	250	Experimental
MER-AZI	-0.849	-0.752	-0.607	5404.3	54	Experimental
MER-COL	-0.56	-0.343	-0.083	110550311206473	54	Experimental
ERT-AZI	-0.675	-0.615	-0.547	3.5467e-25	363	Experimental
ERT-COL	-0.603	-0.533	-0.456	1.96497e-14	368	Experimental
IMI-AZI	-0.769	-0.631	-0.437	317715	54	Experimental
IMI-COL	-0.618	-0.42	-0.171	158261126495535	54	Experimental
AZI-COL	0.374	0.458	0.534	6.70109e-07	376	Experimental
AZI-AZM	-0.639	-0.448	-0.204	687462811893583	54	Experimental
COL-AZM	-0.505	-0.274	-0.007	449194655263806	54	Experimental
