# Supplementary material for: β-lactamase expression induces collateral sensitivity in Escherichia coli
Source: Nat Commun. 2024 Jun 3;15:4731. doi: 10.1038/s41467-024-49122-2 (PMC11148083; doi:10.1038/s41467-024-49122-2)
Supplement: Supplementary file 7 — Supplementary Data 4 [file 41467_2024_49122_MOESM7_ESM.xlsx]

## Sheet: Supplementary Data 4
Antibiotic class		Antibiotic	Abbreviation	Target	Provider	Catalog Number
Aminoglycosides		Gentamicin	GM	30S subunit	Normon	624601.6
		Kanamycin	KN
Anphenicols		Chloramphenicol	CHL	50S subunit	NZYTECH	MB02402
β-lactams	Cephalosporins	Cefotaxime	CTX	Cell wall	Normon	617092.2
	Monobactams	Aztreonam	AZM		Bristol Myers Squibb	979823.9
	Carbapenems	Meropenem	MER		AUROVITAS	606316.3
		Imipenem	IMP		Fresenius Kabi	664980.0
		Ertapenem	ERT		AUROVITAS	721254.6
	Penicillins + β-lactamase inhibitors	Amoxicillin + clavulanic acid	AMC		Normon	600028.1
Fosfomycins		Fosfomycin	FOS	Cell wall	ERN	606489.4
Macrolides		Azithromycin	AZI	50S subunit	ALTAN	679927.7
Polymyxin		Colistin	COL	Lipopolysaccharide	accord	710972
Fluoroquinolones		Ciprofloxacin	CIP	DNA gyrase	Fresenius Kabi	607128.1
Rifampin		Rifamycin	RIF	RNA polymerase	Sanofi	962696.9
Sulfonamides		Trimethoprim	TMP	Folic acid synthesis	SIGMA	PHR1056-1G
Tetracyclines		Tetracycline	TET	30S subunit	nzytech	MB02202
