# Supplementary material for: β-lactamase expression induces collateral sensitivity in Escherichia coli
Source: Nat Commun. 2024 Jun 3;15:4731. doi: 10.1038/s41467-024-49122-2 (PMC11148083; doi:10.1038/s41467-024-49122-2)
Supplement: Supplementary file 8 — Supplementary Data 5 [file 41467_2024_49122_MOESM8_ESM.xlsx]

## Sheet: Supplementary Data 5
Name	Sequence 5`-> 3`	Reference
OXA-48F	ttggtggcatcgattatcgg	De la fuente et al
OXA-48R	gagcacttcttttgtgatggc	De la fuente et al
ΔblaOXA-48F	catcaggggattcttcagtat	De la fuente et al
ΔblaOXA-48R	tgtctacattgcccgaaatg	De la fuente et al
CS23	ccccatacgatggagcacctcaaaaacac	This work
CS24	cctggtgctacctagggaataattttttcctg	This work
CS25	attccctaggtagcaccaggcgtttaag	This work
CS26	aggtgctccatcgtatggggctgacttc	This work
CS7	tattccctagcaccaggcgtttaagggc	This work
CS8	aggtgctccaaatcgtatggggctgacttc	This work
CS9	ccatacgatttggagcacctcaaaaacac	This work
CS10	acgcctggtgctagggaataattttttcctgtttg	This work
CS41	tagcaccaggcgtttaag	This work
CS42	tcgtatggggctgacttc	This work
CS43	ctgaagtcagccccatacgattgaaaggtggttgtaaataatg	This work
CS44	cccttaaacgcctggtgctattacaaaccgtcggtgac	This work
pBAD (RBS)_fwd	tagcggaaacggtctagag	This work
pBAD (RBS)_rev	gggattcctcctgaattc	This work
tetA_pbad_fwd	gcgaattcaggaggaatcccatgaatagtccgacaaag	This work
tetA_pbad_rev	actctagaccgtttccgctactaagcacttgtctcctg	This work
GFP_pbad_fwd	gcgaattcaggaggaatcccatgagtaaaggagaagaac	This work
GFP_pbad_rev	actctagaccgtttccgctactatttgtatagttcatccatgc	This work
cat_fwd	gcgaattcaggaggaatcccatggagaaaaaaatcactgg	This work
cat_rev	actctagaccgtttccgctattctaggcaccaataactg	This work
oxa4tet_rpl_f	tatatgacggctatttcacacaaatacgcgctaaccacttTTGACAGCTTATCATCGATA	This work
oxa4tet_rpl_r	aggggattcttcagtatattgcattaagcaaggggacgttTTTGCGCATTCACAGTTCTC	This work
oxa48_out_f	Tcgagcatcagcattttgtc	This work
oxa48_out_r	atgcgcttccaccctaattt	This work
oxa_qPCR_fw	ctggctcgacggtggtattc	This work
oxa_qPCR_rv	cccaccagccaatcttaggt	This work
rpoB_qPCR_fw	ccggaagtcggcaggtc	This work
rpoB_qPCR_rv	ccggaagtcggcaggtc	This work
