# Supplementary material for: β-lactamase expression induces collateral sensitivity in Escherichia coli
Source: Nat Commun. 2024 Jun 3;15:4731. doi: 10.1038/s41467-024-49122-2 (PMC11148083; doi:10.1038/s41467-024-49122-2)
Supplement: Supplementary file 10 — Source Data [file 41467_2024_49122_MOESM10_ESM.xlsx]

## Sheet: MIC Data
Antibiotic	Original_name	replica	MIC	Strain	Plasmid_backbone	Betalactamase	Figure	blaR
AMC	J53	1	8	J53	empty	empty	Figure1	no
AMC	J53	2	8	J53	empty	empty	Figure1	no
AMC	J53	3	8	J53	empty	empty	Figure1	no
AMC	J53	4	8	J53	empty	empty	Figure1	no
AMC	J53	5	16	J53	empty	empty	Figure1	no
AMC	J53	6	16	J53	empty	empty	Figure1	no
AMC	pOXA-48WT	1	2048	J53	pOXA48	OXA48WT	Figure1	yes
AMC	pOXA-48WT	2	2048	J53	pOXA48	OXA48WT	Figure1	yes
AMC	pOXA-48WT	3	1024	J53	pOXA48	OXA48WT	Figure1	yes
AMC	pOXA-48WT	4	2048	J53	pOXA48	OXA48WT	Figure1	yes
AMC	pOXA-48WT	5	4096	J53	pOXA48	OXA48WT	Figure1	yes
AMC	pOXA-48WT	6	2048	J53	pOXA48	OXA48WT	Figure1	yes
AMC	pOXA-48DEL	1	16	J53	pOXA48	OXA48DEL	Figure1	no
AMC	pOXA-48DEL	2	16	J53	pOXA48	OXA48DEL	Figure1	no
AMC	pOXA-48DEL	3	8	J53	pOXA48	OXA48DEL	Figure1	no
AMC	pOXA-48DEL	4	8	J53	pOXA48	OXA48DEL	Figure1	no
AMC	pOXA-48DEL	5	16	J53	pOXA48	OXA48DEL	Figure1	no
AMC	pOXA-48DEL	6	16	J53	pOXA48	OXA48DEL	Figure1	no
AMC	pOXA-48PV-B	1	1024	J53	pOXA48	OXA48WT	Figure1	yes
AMC	pOXA-48PV-B	2	1024	J53	pOXA48	OXA48WT	Figure1	yes
AMC	pOXA-48PV-B	3	2048	J53	pOXA48	OXA48WT	Figure1	yes
AMC	pOXA-48PV-B	4	1024	J53	pOXA48	OXA48WT	Figure1	yes
AMC	pOXA-48PV-B	5	2048	J53	pOXA48	OXA48WT	Figure1	yes
AMC	pOXA-48PV-B	6	1024	J53	pOXA48	OXA48WT	Figure1	yes
AMC	pOXA-48PV-E	1	4096	J53	pOXA48	OXA48WT	Figure1	yes
AMC	pOXA-48PV-E	2	4096	J53	pOXA48	OXA48WT	Figure1	yes
AMC	pOXA-48PV-E	3	4096	J53	pOXA48	OXA48WT	Figure1	yes
AMC	pOXA-48PV-E	4	2048	J53	pOXA48	OXA48WT	Figure1	yes
AMC	pOXA-48PV-E	5	4096	J53	pOXA48	OXA48WT	Figure1	yes
AMC	pOXA-48PV-E	6	2048	J53	pOXA48	OXA48WT	Figure1	yes
AMC	pOXA-48PV-K	1	4096	J53	pOXA48	OXA48WT	Figure1	yes
AMC	pOXA-48PV-K	2	4096	J53	pOXA48	OXA48WT	Figure1	yes
AMC	pOXA-48PV-K	3	4096	J53	pOXA48	OXA48WT	Figure1	yes
AMC	pOXA-48PV-K	4	2048	J53	pOXA48	OXA48WT	Figure1	yes
AMC	pOXA-48PV-K	5	4096	J53	pOXA48	OXA48WT	Figure1	yes
AMC	pOXA-48PV-K	6	2048	J53	pOXA48	OXA48WT	Figure1	yes
AMC	TCpOXA-48PV-O	1	4096	J53	pOXA48	OXA48WT	Figure1	yes
AMC	TCpOXA-48PV-O	2	4096	J53	pOXA48	OXA48WT	Figure1	yes
AMC	TCpOXA-48PV-O	3	4096	J53	pOXA48	OXA48WT	Figure1	yes
AMC	TCpOXA-48PV-O	4	4096	J53	pOXA48	OXA48WT	Figure1	yes
AMC	TCpOXA-48PV-O	5	4096	J53	pOXA48	OXA48WT	Figure1	yes
AMC	TCpOXA-48PV-O	6	4096	J53	pOXA48	OXA48WT	Figure1	yes
AMC	pOXA-48PV-D	1	4096	J53	pOXA48	OXA48WT	Figure1	yes
AMC	pOXA-48PV-D	2	4096	J53	pOXA48	OXA48WT	Figure1	yes
AMC	pOXA-48PV-D	3	2048	J53	pOXA48	OXA48WT	Figure1	yes
AMC	pOXA-48PV-D	4	2048	J53	pOXA48	OXA48WT	Figure1	yes
AMC	pOXA-48PV-D	5	4096	J53	pOXA48	OXA48WT	Figure1	yes
AMC	pOXA-48PV-D	6	2048	J53	pOXA48	OXA48WT	Figure1	yes
ERT	J53	1	0.015	J53	empty	empty	Figure1	no
ERT	J53	2	0.015	J53	empty	empty	Figure1	no
ERT	J53	3	0.03	J53	empty	empty	Figure1	no
ERT	J53	4	0.03	J53	empty	empty	Figure1	no
ERT	J53	5	0.015	J53	empty	empty	Figure1	no
ERT	J53	6	0.015	J53	empty	empty	Figure1	no
ERT	pOXA-48WT	1	1	J53	pOXA48	OXA48WT	Figure1	yes
ERT	pOXA-48WT	2	1	J53	pOXA48	OXA48WT	Figure1	yes
ERT	pOXA-48WT	3	1	J53	pOXA48	OXA48WT	Figure1	yes
ERT	pOXA-48WT	4	1	J53	pOXA48	OXA48WT	Figure1	yes
ERT	pOXA-48WT	5	1	J53	pOXA48	OXA48WT	Figure1	yes
ERT	pOXA-48WT	6	1	J53	pOXA48	OXA48WT	Figure1	yes
ERT	pOXA-48DEL	1	0.015	J53	pOXA48	OXA48DEL	Figure1	no
ERT	pOXA-48DEL	2	0.015	J53	pOXA48	OXA48DEL	Figure1	no
ERT	pOXA-48DEL	3	0.015	J53	pOXA48	OXA48DEL	Figure1	no
ERT	pOXA-48DEL	4	0.015	J53	pOXA48	OXA48DEL	Figure1	no
ERT	pOXA-48DEL	5	0.015	J53	pOXA48	OXA48DEL	Figure1	no
ERT	pOXA-48DEL	6	0.015	J53	pOXA48	OXA48DEL	Figure1	no
ERT	pOXA-48PV-B	1	1	J53	pOXA48	OXA48WT	Figure1	yes
ERT	pOXA-48PV-B	2	1	J53	pOXA48	OXA48WT	Figure1	yes
ERT	pOXA-48PV-B	3	1	J53	pOXA48	OXA48WT	Figure1	yes
ERT	pOXA-48PV-B	4	1	J53	pOXA48	OXA48WT	Figure1	yes
ERT	pOXA-48PV-B	5	1	J53	pOXA48	OXA48WT	Figure1	yes
ERT	pOXA-48PV-B	6	1	J53	pOXA48	OXA48WT	Figure1	yes
ERT	pOXA-48PV-E	1	1	J53	pOXA48	OXA48WT	Figure1	yes
ERT	pOXA-48PV-E	2	1	J53	pOXA48	OXA48WT	Figure1	yes
ERT	pOXA-48PV-E	3	1	J53	pOXA48	OXA48WT	Figure1	yes
ERT	pOXA-48PV-E	4	1	J53	pOXA48	OXA48WT	Figure1	yes
ERT	pOXA-48PV-E	5	1	J53	pOXA48	OXA48WT	Figure1	yes
ERT	pOXA-48PV-E	6	1	J53	pOXA48	OXA48WT	Figure1	yes
ERT	pOXA-48PV-K	1	1	J53	pOXA48	OXA48WT	Figure1	yes
ERT	pOXA-48PV-K	2	1	J53	pOXA48	OXA48WT	Figure1	yes
ERT	pOXA-48PV-K	3	1	J53	pOXA48	OXA48WT	Figure1	yes
ERT	pOXA-48PV-K	4	1	J53	pOXA48	OXA48WT	Figure1	yes
ERT	pOXA-48PV-K	5	1	J53	pOXA48	OXA48WT	Figure1	yes
ERT	pOXA-48PV-K	6	1	J53	pOXA48	OXA48WT	Figure1	yes
ERT	TCpOXA-48PV-O	1	1	J53	pOXA48	OXA48WT	Figure1	yes
ERT	TCpOXA-48PV-O	2	1	J53	pOXA48	OXA48WT	Figure1	yes
ERT	TCpOXA-48PV-O	3	1	J53	pOXA48	OXA48WT	Figure1	yes
ERT	TCpOXA-48PV-O	4	1	J53	pOXA48	OXA48WT	Figure1	yes
ERT	TCpOXA-48PV-O	5	1	J53	pOXA48	OXA48WT	Figure1	yes
ERT	TCpOXA-48PV-O	6	1	J53	pOXA48	OXA48WT	Figure1	yes
ERT	pOXA-48PV-D	1	1	J53	pOXA48	OXA48WT	Figure1	yes
ERT	pOXA-48PV-D	2	1	J53	pOXA48	OXA48WT	Figure1	yes
ERT	pOXA-48PV-D	3	1	J53	pOXA48	OXA48WT	Figure1	yes
ERT	pOXA-48PV-D	4	1	J53	pOXA48	OXA48WT	Figure1	yes
ERT	pOXA-48PV-D	5	1	J53	pOXA48	OXA48WT	Figure1	yes
ERT	pOXA-48PV-D	6	1	J53	pOXA48	OXA48WT	Figure1	yes
AZI	J53	1	8	J53	empty	empty	Figure1	no
AZI	J53	2	8	J53	empty	empty	Figure1	no
AZI	J53	3	8	J53	empty	empty	Figure1	no
AZI	J53	4	8	J53	empty	empty	Figure1	no
AZI	J53	5	8	J53	empty	empty	Figure1	no
AZI	J53	6	8	J53	empty	empty	Figure1	no
AZI	pOXA-48WT	1	1	J53	pOXA48	OXA48WT	Figure1	yes
AZI	pOXA-48WT	2	1	J53	pOXA48	OXA48WT	Figure1	yes
AZI	pOXA-48WT	3	1	J53	pOXA48	OXA48WT	Figure1	yes
AZI	pOXA-48WT	4	1	J53	pOXA48	OXA48WT	Figure1	yes
AZI	pOXA-48WT	5	2	J53	pOXA48	OXA48WT	Figure1	yes
AZI	pOXA-48WT	6	2	J53	pOXA48	OXA48WT	Figure1	yes
AZI	pOXA-48DEL	1	8	J53	pOXA48	OXA48DEL	Figure1	no
AZI	pOXA-48DEL	2	8	J53	pOXA48	OXA48DEL	Figure1	no
AZI	pOXA-48DEL	3	8	J53	pOXA48	OXA48DEL	Figure1	no
AZI	pOXA-48DEL	4	8	J53	pOXA48	OXA48DEL	Figure1	no
AZI	pOXA-48DEL	5	8	J53	pOXA48	OXA48DEL	Figure1	no
AZI	pOXA-48DEL	6	8	J53	pOXA48	OXA48DEL	Figure1	no
AZI	pOXA-48PV-E	1	1	J53	pOXA48	OXA48WT	Figure1	yes
AZI	pOXA-48PV-E	2	1	J53	pOXA48	OXA48WT	Figure1	yes
AZI	pOXA-48PV-E	3	2	J53	pOXA48	OXA48WT	Figure1	yes
AZI	pOXA-48PV-E	4	1	J53	pOXA48	OXA48WT	Figure1	yes
AZI	pOXA-48PV-E	5	1	J53	pOXA48	OXA48WT	Figure1	yes
AZI	pOXA-48PV-E	6	2	J53	pOXA48	OXA48WT	Figure1	yes
AZI	pOXA-48PV-K	1	1	J53	pOXA48	OXA48WT	Figure1	yes
AZI	pOXA-48PV-K	2	1	J53	pOXA48	OXA48WT	Figure1	yes
AZI	pOXA-48PV-K	3	1	J53	pOXA48	OXA48WT	Figure1	yes
AZI	pOXA-48PV-K	4	1	J53	pOXA48	OXA48WT	Figure1	yes
AZI	pOXA-48PV-K	5	1	J53	pOXA48	OXA48WT	Figure1	yes
AZI	pOXA-48PV-K	6	2	J53	pOXA48	OXA48WT	Figure1	yes
AZI	pOXA-48PV-B	1	1	J53	pOXA48	OXA48WT	Figure1	yes
AZI	pOXA-48PV-B	2	1	J53	pOXA48	OXA48WT	Figure1	yes
AZI	pOXA-48PV-B	3	0.5	J53	pOXA48	OXA48WT	Figure1	yes
AZI	pOXA-48PV-B	4	0.5	J53	pOXA48	OXA48WT	Figure1	yes
AZI	pOXA-48PV-B	5	1	J53	pOXA48	OXA48WT	Figure1	yes
AZI	pOXA-48PV-B	6	0.5	J53	pOXA48	OXA48WT	Figure1	yes
AZI	TCpOXA-48PV-O	1	1	J53	pOXA48	OXA48WT	Figure1	yes
AZI	TCpOXA-48PV-O	2	2	J53	pOXA48	OXA48WT	Figure1	yes
AZI	TCpOXA-48PV-O	3	4	J53	pOXA48	OXA48WT	Figure1	yes
AZI	TCpOXA-48PV-O	4	2	J53	pOXA48	OXA48WT	Figure1	yes
AZI	TCpOXA-48PV-O	5	8	J53	pOXA48	OXA48WT	Figure1	yes
AZI	TCpOXA-48PV-O	6	2	J53	pOXA48	OXA48WT	Figure1	yes
AZI	pOXA-48PV-D	1	1	J53	pOXA48	OXA48WT	Figure1	yes
AZI	pOXA-48PV-D	2	1	J53	pOXA48	OXA48WT	Figure1	yes
AZI	pOXA-48PV-D	3	4	J53	pOXA48	OXA48WT	Figure1	yes
AZI	pOXA-48PV-D	4	2	J53	pOXA48	OXA48WT	Figure1	yes
AZI	pOXA-48PV-D	5	2	J53	pOXA48	OXA48WT	Figure1	yes
AZI	pOXA-48PV-D	6	1	J53	pOXA48	OXA48WT	Figure1	yes
COL	J53	1	4	J53	empty	empty	Figure1	no
COL	J53	2	4	J53	empty	empty	Figure1	no
COL	J53	3	4	J53	empty	empty	Figure1	no
COL	J53	4	8	J53	empty	empty	Figure1	no
COL	J53	5	4	J53	empty	empty	Figure1	no
COL	J53	6	4	J53	empty	empty	Figure1	no
COL	pOXA-48WT	1	2	J53	pOXA48	OXA48WT	Figure1	yes
COL	pOXA-48WT	2	2	J53	pOXA48	OXA48WT	Figure1	yes
COL	pOXA-48WT	3	2	J53	pOXA48	OXA48WT	Figure1	yes
COL	pOXA-48WT	4	2	J53	pOXA48	OXA48WT	Figure1	yes
COL	pOXA-48WT	5	2	J53	pOXA48	OXA48WT	Figure1	yes
COL	pOXA-48WT	6	2	J53	pOXA48	OXA48WT	Figure1	yes
COL	pOXA-48DEL	1	4	J53	pOXA48	OXA48DEL	Figure1	no
COL	pOXA-48DEL	2	4	J53	pOXA48	OXA48DEL	Figure1	no
COL	pOXA-48DEL	3	4	J53	pOXA48	OXA48DEL	Figure1	no
COL	pOXA-48DEL	4	8	J53	pOXA48	OXA48DEL	Figure1	no
COL	pOXA-48DEL	5	4	J53	pOXA48	OXA48DEL	Figure1	no
COL	pOXA-48DEL	6	4	J53	pOXA48	OXA48DEL	Figure1	no
COL	pOXA-48PV-E	1	2	J53	pOXA48	OXA48WT	Figure1	yes
COL	pOXA-48PV-E	2	1	J53	pOXA48	OXA48WT	Figure1	yes
COL	pOXA-48PV-E	3	2	J53	pOXA48	OXA48WT	Figure1	yes
COL	pOXA-48PV-E	4	1	J53	pOXA48	OXA48WT	Figure1	yes
COL	pOXA-48PV-E	5	2	J53	pOXA48	OXA48WT	Figure1	yes
COL	pOXA-48PV-E	6	2	J53	pOXA48	OXA48WT	Figure1	yes
COL	pOXA-48PV-K	1	2	J53	pOXA48	OXA48WT	Figure1	yes
COL	pOXA-48PV-K	2	1	J53	pOXA48	OXA48WT	Figure1	yes
COL	pOXA-48PV-K	3	2	J53	pOXA48	OXA48WT	Figure1	yes
COL	pOXA-48PV-K	4	2	J53	pOXA48	OXA48WT	Figure1	yes
COL	pOXA-48PV-K	5	2	J53	pOXA48	OXA48WT	Figure1	yes
COL	pOXA-48PV-K	6	2	J53	pOXA48	OXA48WT	Figure1	yes
COL	pOXA-48PV-B	1	2	J53	pOXA48	OXA48WT	Figure1	yes
COL	pOXA-48PV-B	2	1	J53	pOXA48	OXA48WT	Figure1	yes
COL	pOXA-48PV-B	3	2	J53	pOXA48	OXA48WT	Figure1	yes
COL	pOXA-48PV-B	4	2	J53	pOXA48	OXA48WT	Figure1	yes
COL	pOXA-48PV-B	5	2	J53	pOXA48	OXA48WT	Figure1	yes
COL	pOXA-48PV-B	6	2	J53	pOXA48	OXA48WT	Figure1	yes
COL	TCpOXA-48PV-O	1	2	J53	pOXA48	OXA48WT	Figure1	yes
COL	TCpOXA-48PV-O	2	1	J53	pOXA48	OXA48WT	Figure1	yes
COL	TCpOXA-48PV-O	3	2	J53	pOXA48	OXA48WT	Figure1	yes
COL	TCpOXA-48PV-O	4	2	J53	pOXA48	OXA48WT	Figure1	yes
COL	TCpOXA-48PV-O	5	2	J53	pOXA48	OXA48WT	Figure1	yes
COL	TCpOXA-48PV-O	6	2	J53	pOXA48	OXA48WT	Figure1	yes
COL	pOXA-48PV-D	1	4	J53	pOXA48	OXA48WT	Figure1	yes
COL	pOXA-48PV-D	2	1	J53	pOXA48	OXA48WT	Figure1	yes
COL	pOXA-48PV-D	3	2	J53	pOXA48	OXA48WT	Figure1	yes
COL	pOXA-48PV-D	4	2	J53	pOXA48	OXA48WT	Figure1	yes
COL	pOXA-48PV-D	5	2	J53	pOXA48	OXA48WT	Figure1	yes
COL	pOXA-48PV-D	6	2	J53	pOXA48	OXA48WT	Figure1	yes
AMC	J53	1	8	J53	empty	empty	Figure2	no
AMC	J53	2	8	J53	empty	empty	Figure2	no
AMC	J53	3	8	J53	empty	empty	Figure2	no
AMC	J53	4	8	J53	empty	empty	Figure2	no
AMC	J53	5	16	J53	empty	empty	Figure2	no
AMC	J53	6	16	J53	empty	empty	Figure2	no
AMC	pOXA-48WT	1	2048	J53	pOXA48	OXA48WT	Figure2	yes
AMC	pOXA-48WT	2	2048	J53	pOXA48	OXA48WT	Figure2	yes
AMC	pOXA-48WT	3	1024	J53	pOXA48	OXA48WT	Figure2	yes
AMC	pOXA-48WT	4	2048	J53	pOXA48	OXA48WT	Figure2	yes
AMC	pOXA-48WT	5	4096	J53	pOXA48	OXA48WT	Figure2	yes
AMC	pOXA-48WT	6	2048	J53	pOXA48	OXA48WT	Figure2	yes
AMC	pOXA-48DEL	1	16	J53	pOXA48	OXA48DEL	Figure2	no
AMC	pOXA-48DEL	2	16	J53	pOXA48	OXA48DEL	Figure2	no
AMC	pOXA-48DEL	3	8	J53	pOXA48	OXA48DEL	Figure2	no
AMC	pOXA-48DEL	4	8	J53	pOXA48	OXA48DEL	Figure2	no
AMC	pOXA-48DEL	5	16	J53	pOXA48	OXA48DEL	Figure2	no
AMC	pOXA-48DEL	6	16	J53	pOXA48	OXA48DEL	Figure2	no
AMC	J53_pun_vacio	1	8	J53	pUN4	empty	Figure2	no
AMC	J53_pun_vacio	2	64	J53	pUN4	empty	Figure2	no
AMC	J53_pun_vacio	3	16	J53	pUN4	empty	Figure2	no
AMC	J53_pun_vacio	4	16	J53	pUN4	empty	Figure2	no
AMC	J53_pun_vacio	5	8	J53	pUN4	empty	Figure2	no
AMC	J53_pun_vacio	6	8	J53	pUN4	empty	Figure2	no
AMC	J53_pun_pOXA-48DEL	1	8	J53	pUN4	OXA48DEL	Figure2	no
AMC	J53_pun_pOXA-48DEL	2	64	J53	pUN4	OXA48DEL	Figure2	no
AMC	J53_pun_pOXA-48DEL	3	16	J53	pUN4	OXA48DEL	Figure2	no
AMC	J53_pun_pOXA-48DEL	4	8	J53	pUN4	OXA48DEL	Figure2	no
AMC	J53_pun_pOXA-48DEL	5	16	J53	pUN4	OXA48DEL	Figure2	no
AMC	J53_pun_pOXA-48DEL	6	8	J53	pUN4	OXA48DEL	Figure2	no
AMC	J53_pun_OXA48	1	4096	J53	pUN4	OXA48WT	Figure2	yes
AMC	J53_pun_OXA48	2	1024	J53	pUN4	OXA48WT	Figure2	yes
AMC	J53_pun_OXA48	3	1024	J53	pUN4	OXA48WT	Figure2	yes
AMC	J53_pun_OXA48	4	1024	J53	pUN4	OXA48WT	Figure2	yes
AMC	J53_pun_OXA48	5	512	J53	pUN4	OXA48WT	Figure2	yes
AMC	J53_pun_OXA48	6	1024	J53	pUN4	OXA48WT	Figure2	yes
ERT	J53	1	0.015	J53	empty	empty	Figure2	no
ERT	J53	2	0.015	J53	empty	empty	Figure2	no
ERT	J53	3	0.03	J53	empty	empty	Figure2	no
ERT	J53	4	0.03	J53	empty	empty	Figure2	no
ERT	J53	5	0.015	J53	empty	empty	Figure2	no
ERT	J53	6	0.015	J53	empty	empty	Figure2	no
ERT	pOXA-48WT	1	1	J53	pOXA48	OXA48WT	Figure2	yes
ERT	pOXA-48WT	2	1	J53	pOXA48	OXA48WT	Figure2	yes
ERT	pOXA-48WT	3	1	J53	pOXA48	OXA48WT	Figure2	yes
ERT	pOXA-48WT	4	1	J53	pOXA48	OXA48WT	Figure2	yes
ERT	pOXA-48WT	5	1	J53	pOXA48	OXA48WT	Figure2	yes
ERT	pOXA-48WT	6	1	J53	pOXA48	OXA48WT	Figure2	yes
ERT	pOXA-48DEL	1	0.015	J53	pOXA48	OXA48DEL	Figure2	no
ERT	pOXA-48DEL	2	0.015	J53	pOXA48	OXA48DEL	Figure2	no
ERT	pOXA-48DEL	3	0.015	J53	pOXA48	OXA48DEL	Figure2	no
ERT	pOXA-48DEL	4	0.015	J53	pOXA48	OXA48DEL	Figure2	no
ERT	pOXA-48DEL	5	0.015	J53	pOXA48	OXA48DEL	Figure2	no
ERT	pOXA-48DEL	6	0.015	J53	pOXA48	OXA48DEL	Figure2	no
ERT	J53_pun_vacio	1	0.015	J53	pUN4	empty	Figure2	no
ERT	J53_pun_vacio	2	0.015	J53	pUN4	empty	Figure2	no
ERT	J53_pun_vacio	3	0.015	J53	pUN4	empty	Figure2	no
ERT	J53_pun_vacio	4	0.015	J53	pUN4	empty	Figure2	no
ERT	J53_pun_vacio	5	0.015	J53	pUN4	empty	Figure2	no
ERT	J53_pun_vacio	6	0.03	J53	pUN4	empty	Figure2	no
ERT	J53_pun_pOXA-48DEL	1	0.03	J53	pUN4	OXA48DEL	Figure2	no
ERT	J53_pun_pOXA-48DEL	2	0.015	J53	pUN4	OXA48DEL	Figure2	no
ERT	J53_pun_pOXA-48DEL	3	0.015	J53	pUN4	OXA48DEL	Figure2	no
ERT	J53_pun_pOXA-48DEL	4	0.015	J53	pUN4	OXA48DEL	Figure2	no
ERT	J53_pun_pOXA-48DEL	5	0.03	J53	pUN4	OXA48DEL	Figure2	no
ERT	J53_pun_pOXA-48DEL	6	0.015	J53	pUN4	OXA48DEL	Figure2	no
ERT	J53_pun_OXA48	1	1	J53	pUN4	OXA48WT	Figure2	yes
ERT	J53_pun_OXA48	2	1	J53	pUN4	OXA48WT	Figure2	yes
ERT	J53_pun_OXA48	3	1	J53	pUN4	OXA48WT	Figure2	yes
ERT	J53_pun_OXA48	4	1	J53	pUN4	OXA48WT	Figure2	yes
ERT	J53_pun_OXA48	5	1	J53	pUN4	OXA48WT	Figure2	yes
ERT	J53_pun_OXA48	6	1	J53	pUN4	OXA48WT	Figure2	yes
AZI	J53	1	8	J53	empty	empty	Figure2	no
AZI	J53	2	8	J53	empty	empty	Figure2	no
AZI	J53	3	8	J53	empty	empty	Figure2	no
AZI	J53	4	8	J53	empty	empty	Figure2	no
AZI	J53	5	8	J53	empty	empty	Figure2	no
AZI	J53	6	8	J53	empty	empty	Figure2	no
AZI	J53	7	8	J53	empty	empty	Figure2	no
AZI	J53	8	8	J53	empty	empty	Figure2	no
AZI	J53	9	16	J53	empty	empty	Figure2	no
AZI	pOXA-48WT	1	1	J53	pOXA48	OXA48WT	Figure2	yes
AZI	pOXA-48WT	2	1	J53	pOXA48	OXA48WT	Figure2	yes
AZI	pOXA-48WT	3	1	J53	pOXA48	OXA48WT	Figure2	yes
AZI	pOXA-48WT	4	1	J53	pOXA48	OXA48WT	Figure2	yes
AZI	pOXA-48WT	5	2	J53	pOXA48	OXA48WT	Figure2	yes
AZI	pOXA-48WT	6	2	J53	pOXA48	OXA48WT	Figure2	yes
AZI	pOXA-48WT	7	1	J53	pOXA48	OXA48WT	Figure2	yes
AZI	pOXA-48WT	8	1	J53	pOXA48	OXA48WT	Figure2	yes
AZI	pOXA-48WT	9	2	J53	pOXA48	OXA48WT	Figure2	yes
AZI	pOXA-48DEL	1	8	J53	pOXA48	OXA48DEL	Figure2	no
AZI	pOXA-48DEL	2	8	J53	pOXA48	OXA48DEL	Figure2	no
AZI	pOXA-48DEL	3	8	J53	pOXA48	OXA48DEL	Figure2	no
AZI	pOXA-48DEL	4	8	J53	pOXA48	OXA48DEL	Figure2	no
AZI	pOXA-48DEL	5	8	J53	pOXA48	OXA48DEL	Figure2	no
AZI	pOXA-48DEL	6	8	J53	pOXA48	OXA48DEL	Figure2	no
AZI	pOXA-48DEL	7	16	J53	pOXA48	OXA48DEL	Figure2	no
AZI	pOXA-48DEL	8	8	J53	pOXA48	OXA48DEL	Figure2	no
AZI	pOXA-48DEL	9	8	J53	pOXA48	OXA48DEL	Figure2	no
AZI	J53_pun_vacio	1	8	J53	pUN4	empty	Figure2	no
AZI	J53_pun_vacio	2	16	J53	pUN4	empty	Figure2	no
AZI	J53_pun_vacio	3	16	J53	pUN4	empty	Figure2	no
AZI	J53_pun_vacio	4	16	J53	pUN4	empty	Figure2	no
AZI	J53_pun_vacio	5	8	J53	pUN4	empty	Figure2	no
AZI	J53_pun_vacio	6	8	J53	pUN4	empty	Figure2	no
AZI	J53_pun_vacio	7	8	J53	pUN4	empty	Figure2	no
AZI	J53_pun_vacio	8	8	J53	pUN4	empty	Figure2	no
AZI	J53_pun_vacio	9	8	J53	pUN4	empty	Figure2	no
AZI	J53_pun_pOXA-48DEL	1	8	J53	pUN4	OXA48DEL	Figure2	no
AZI	J53_pun_pOXA-48DEL	2	8	J53	pUN4	OXA48DEL	Figure2	no
AZI	J53_pun_pOXA-48DEL	3	16	J53	pUN4	OXA48DEL	Figure2	no
AZI	J53_pun_pOXA-48DEL	4	8	J53	pUN4	OXA48DEL	Figure2	no
AZI	J53_pun_pOXA-48DEL	5	8	J53	pUN4	OXA48DEL	Figure2	no
AZI	J53_pun_pOXA-48DEL	6	8	J53	pUN4	OXA48DEL	Figure2	no
AZI	J53_pun_pOXA-48DEL	7	8	J53	pUN4	OXA48DEL	Figure2	no
AZI	J53_pun_pOXA-48DEL	8	8	J53	pUN4	OXA48DEL	Figure2	no
AZI	J53_pun_pOXA-48DEL	9	8	J53	pUN4	OXA48DEL	Figure2	no
AZI	J53_pun_OXA48	1	8	J53	pUN4	OXA48WT	Figure2	yes
AZI	J53_pun_OXA48	2	8	J53	pUN4	OXA48WT	Figure2	yes
AZI	J53_pun_OXA48	3	8	J53	pUN4	OXA48WT	Figure2	yes
AZI	J53_pun_OXA48	4	4	J53	pUN4	OXA48WT	Figure2	yes
AZI	J53_pun_OXA48	5	8	J53	pUN4	OXA48WT	Figure2	yes
AZI	J53_pun_OXA48	6	4	J53	pUN4	OXA48WT	Figure2	yes
AZI	J53_pun_OXA48	7	4	J53	pUN4	OXA48WT	Figure2	yes
AZI	J53_pun_OXA48	8	4	J53	pUN4	OXA48WT	Figure2	yes
AZI	J53_pun_OXA48	9	4	J53	pUN4	OXA48WT	Figure2	yes
COL	J53	1	4	J53	empty	empty	Figure2	no
COL	J53	2	4	J53	empty	empty	Figure2	no
COL	J53	3	4	J53	empty	empty	Figure2	no
COL	J53	4	8	J53	empty	empty	Figure2	no
COL	J53	5	4	J53	empty	empty	Figure2	no
COL	pOXA-48WT	1	2	J53	pOXA48	OXA48WT	Figure2	yes
COL	pOXA-48WT	2	2	J53	pOXA48	OXA48WT	Figure2	yes
COL	pOXA-48WT	3	2	J53	pOXA48	OXA48WT	Figure2	yes
COL	pOXA-48WT	4	2	J53	pOXA48	OXA48WT	Figure2	yes
COL	pOXA-48WT	5	2	J53	pOXA48	OXA48WT	Figure2	yes
COL	pOXA-48WT	6	2	J53	pOXA48	OXA48WT	Figure2	yes
COL	pOXA-48WT	7	1	J53	pOXA48	OXA48WT	Figure2	yes
COL	pOXA-48WT	8	1	J53	pOXA48	OXA48WT	Figure2	yes
COL	pOXA-48WT	9	1	J53	pOXA48	OXA48WT	Figure2	yes
COL	pOXA-48DEL	1	4	J53	pOXA48	OXA48DEL	Figure2	no
COL	pOXA-48DEL	2	4	J53	pOXA48	OXA48DEL	Figure2	no
COL	pOXA-48DEL	3	4	J53	pOXA48	OXA48DEL	Figure2	no
COL	pOXA-48DEL	4	8	J53	pOXA48	OXA48DEL	Figure2	no
COL	pOXA-48DEL	5	4	J53	pOXA48	OXA48DEL	Figure2	no
COL	pOXA-48DEL	6	4	J53	pOXA48	OXA48DEL	Figure2	no
COL	pOXA-48DEL	7	4	J53	pOXA48	OXA48DEL	Figure2	no
COL	pOXA-48DEL	8	4	J53	pOXA48	OXA48DEL	Figure2	no
COL	pOXA-48DEL	9	4	J53	pOXA48	OXA48DEL	Figure2	no
COL	J53_pun_vacio	1	4	J53	pUN4	empty	Figure2	no
COL	J53_pun_vacio	2	4	J53	pUN4	empty	Figure2	no
COL	J53_pun_vacio	3	8	J53	pUN4	empty	Figure2	no
COL	J53_pun_vacio	4	8	J53	pUN4	empty	Figure2	no
COL	J53_pun_vacio	5	8	J53	pUN4	empty	Figure2	no
COL	J53_pun_vacio	6	4	J53	pUN4	empty	Figure2	no
COL	J53_pun_vacio	7	4	J53	pUN4	empty	Figure2	no
COL	J53_pun_vacio	8	4	J53	pUN4	empty	Figure2	no
COL	J53_pun_vacio	9	2	J53	pUN4	empty	Figure2	no
COL	J53_pun_pOXA-48DEL	1	4	J53	pUN4	OXA48DEL	Figure2	no
COL	J53_pun_pOXA-48DEL	2	4	J53	pUN4	OXA48DEL	Figure2	no
COL	J53_pun_pOXA-48DEL	3	8	J53	pUN4	OXA48DEL	Figure2	no
COL	J53_pun_pOXA-48DEL	4	8	J53	pUN4	OXA48DEL	Figure2	no
COL	J53_pun_pOXA-48DEL	5	8	J53	pUN4	OXA48DEL	Figure2	no
COL	J53_pun_pOXA-48DEL	6	4	J53	pUN4	OXA48DEL	Figure2	no
COL	J53_pun_pOXA-48DEL	7	2	J53	pUN4	OXA48DEL	Figure2	no
COL	J53_pun_pOXA-48DEL	8	2	J53	pUN4	OXA48DEL	Figure2	no
COL	J53_pun_pOXA-48DEL	9	2	J53	pUN4	OXA48DEL	Figure2	no
COL	J53_pun_OXA48	1	2	J53	pUN4	OXA48WT	Figure2	yes
COL	J53_pun_OXA48	2	1	J53	pUN4	OXA48WT	Figure2	yes
COL	J53_pun_OXA48	3	2	J53	pUN4	OXA48WT	Figure2	yes
COL	J53_pun_OXA48	4	4	J53	pUN4	OXA48WT	Figure2	yes
COL	J53_pun_OXA48	5	2	J53	pUN4	OXA48WT	Figure2	yes
COL	J53_pun_OXA48	6	2	J53	pUN4	OXA48WT	Figure2	yes
COL	J53_pun_OXA48	7	1	J53	pUN4	OXA48WT	Figure2	yes
COL	J53_pun_OXA48	8	1	J53	pUN4	OXA48WT	Figure2	yes
COL	J53_pun_OXA48	9	1	J53	pUN4	OXA48WT	Figure2	yes
AMC	TcpOXA-48pBAD-tet	1	32	J53	pOXA48	empty	Figure2	no
AMC	TcpOXA-48pBAD-tet	2	32	J53	pOXA48	empty	Figure2	no
AMC	TcpOXA-48pBAD-tet	3	16	J53	pOXA48	empty	Figure2	no
AMC	TcpOXA-48pBAD-tet	4	16	J53	pOXA48	empty	Figure2	no
AMC	TcpOXA-48pBAD-tet	5	16	J53	pOXA48	empty	Figure2	no
AMC	TcpOXA-48pBAD-tet	6	16	J53	pOXA48	empty	Figure2	no
ERT	TcpOXA-48pBAD-tet	1	0.03	J53	pOXA48	empty	Figure2	no
ERT	TcpOXA-48pBAD-tet	2	0.03	J53	pOXA48	empty	Figure2	no
ERT	TcpOXA-48pBAD-tet	3	0.015	J53	pOXA48	empty	Figure2	no
ERT	TcpOXA-48pBAD-tet	4	0.015	J53	pOXA48	empty	Figure2	no
ERT	TcpOXA-48pBAD-tet	5	0.03	J53	pOXA48	empty	Figure2	no
ERT	TcpOXA-48pBAD-tet	6	0.03	J53	pOXA48	empty	Figure2	no
AZI	TcpOXA-48pBAD-tet	1	16	J53	pOXA48	empty	Figure2	no
AZI	TcpOXA-48pBAD-tet	2	16	J53	pOXA48	empty	Figure2	no
AZI	TcpOXA-48pBAD-tet	3	16	J53	pOXA48	empty	Figure2	no
AZI	TcpOXA-48pBAD-tet	4	8	J53	pOXA48	empty	Figure2	no
AZI	TcpOXA-48pBAD-tet	5	8	J53	pOXA48	empty	Figure2	no
AZI	TcpOXA-48pBAD-tet	6	8	J53	pOXA48	empty	Figure2	no
COL	TcpOXA-48pBAD-tet	1	4	J53	pOXA48	empty	Figure2	no
COL	TcpOXA-48pBAD-tet	2	4	J53	pOXA48	empty	Figure2	no
COL	TcpOXA-48pBAD-tet	3	4	J53	pOXA48	empty	Figure2	no
COL	TcpOXA-48pBAD-tet	4	4	J53	pOXA48	empty	Figure2	no
COL	TcpOXA-48pBAD-tet	5	4	J53	pOXA48	empty	Figure2	no
COL	TcpOXA-48pBAD-tet	6	2	J53	pOXA48	empty	Figure2	no
ERT	BW25113	1	0.007	BW25113	empty	empty	Figure3	no
ERT	BW25113	2	0.007	BW25113	empty	empty	Figure3	no
ERT	BW25113	3	0.007	BW25113	empty	empty	Figure3	no
ERT	BW25113	4	0.015	BW25113	empty	empty	Figure3	no
ERT	BW25113	5	0.015	BW25113	empty	empty	Figure3	no
ERT	BW25113	6	0.007	BW25113	empty	empty	Figure3	no
ERT	pBAD18	1	0.007	BW25113	pBAD18	pBAD18	Figure3	yes
ERT	pBAD18	2	0.007	BW25113	pBAD18	pBAD18	Figure3	yes
ERT	pBAD18	3	0.007	BW25113	pBAD18	pBAD18	Figure3	yes
ERT	pBAD18	4	0.015	BW25113	pBAD18	pBAD18	Figure3	yes
ERT	pBAD18	5	0.015	BW25113	pBAD18	pBAD18	Figure3	yes
ERT	pBAD18	6	0.015	BW25113	pBAD18	pBAD18	Figure3	yes
ERT	TEM1	1	0.125	BW25113	pBAD18	TEM1	Figure3	yes
ERT	TEM1	2	0.03	BW25113	pBAD18	TEM1	Figure3	yes
ERT	TEM1	3	0.03	BW25113	pBAD18	TEM1	Figure3	yes
ERT	TEM1	4	0.03	BW25113	pBAD18	TEM1	Figure3	yes
ERT	TEM1	5	0.03	BW25113	pBAD18	TEM1	Figure3	yes
ERT	TEM1	6	0.5	BW25113	pBAD18	TEM1	Figure3	yes
ERT	NDM1	1	2	BW25113	pBAD18	NDM1	Figure3	yes
ERT	NDM1	2	2	BW25113	pBAD18	NDM1	Figure3	yes
ERT	NDM1	3	2	BW25113	pBAD18	NDM1	Figure3	yes
ERT	NDM1	4	2	BW25113	pBAD18	NDM1	Figure3	yes
ERT	NDM1	5	2	BW25113	pBAD18	NDM1	Figure3	yes
ERT	NDM1	6	2	BW25113	pBAD18	NDM1	Figure3	yes
ERT	OXA1	1	0.03	BW25113	pBAD18	OXA1	Figure3	yes
ERT	OXA1	2	0.06	BW25113	pBAD18	OXA1	Figure3	yes
ERT	OXA1	3	0.5	BW25113	pBAD18	OXA1	Figure3	yes
ERT	OXA1	4	0.03	BW25113	pBAD18	OXA1	Figure3	yes
ERT	OXA1	5	0.03	BW25113	pBAD18	OXA1	Figure3	yes
ERT	OXA1	6	0.06	BW25113	pBAD18	OXA1	Figure3	yes
ERT	OXA48	1	0.5	BW25113	pBAD18	OXA48WT	Figure3	yes
ERT	OXA48	2	0.5	BW25113	pBAD18	OXA48WT	Figure3	yes
ERT	OXA48	3	0.5	BW25113	pBAD18	OXA48WT	Figure3	yes
ERT	OXA48	4	0.5	BW25113	pBAD18	OXA48WT	Figure3	yes
ERT	OXA48	5	1	BW25113	pBAD18	OXA48WT	Figure3	yes
ERT	OXA48	6	0.5	BW25113	pBAD18	OXA48WT	Figure3	yes
ERT	KPC2	1	1	BW25113	pBAD18	KPC2	Figure3	yes
ERT	KPC2	2	0.5	BW25113	pBAD18	KPC2	Figure3	yes
ERT	KPC2	3	0.5	BW25113	pBAD18	KPC2	Figure3	yes
ERT	KPC2	4	1	BW25113	pBAD18	KPC2	Figure3	yes
ERT	KPC2	5	0.5	BW25113	pBAD18	KPC2	Figure3	yes
ERT	KPC2	6	0.5	BW25113	pBAD18	KPC2	Figure3	yes
ERT	CTXM14	1	0.5	BW25113	pBAD18	CTXM14	Figure3	yes
ERT	CTXM14	2	1	BW25113	pBAD18	CTXM14	Figure3	yes
ERT	CTXM14	3	0.25	BW25113	pBAD18	CTXM14	Figure3	yes
ERT	CTXM14	4	0.125	BW25113	pBAD18	CTXM14	Figure3	yes
ERT	CTXM14	5	0.125	BW25113	pBAD18	CTXM14	Figure3	yes
ERT	CTXM14	6	0.5	BW25113	pBAD18	CTXM14	Figure3	yes
ERT	CTXM15	1	0.06	BW25113	pBAD18	CTXM15	Figure3	yes
ERT	CTXM15	2	0.06	BW25113	pBAD18	CTXM15	Figure3	yes
ERT	CTXM15	3	0.125	BW25113	pBAD18	CTXM15	Figure3	yes
ERT	CTXM15	4	0.125	BW25113	pBAD18	CTXM15	Figure3	yes
ERT	CTXM15	5	0.125	BW25113	pBAD18	CTXM15	Figure3	yes
ERT	CTXM15	6	0.5	BW25113	pBAD18	CTXM15	Figure3	yes
CHL	BW25113	1	4	BW25113	empty	empty	Figure3	no
CHL	BW25113	2	8	BW25113	empty	empty	Figure3	no
CHL	BW25113	3	4	BW25113	empty	empty	Figure3	no
CHL	BW25113	4	8	BW25113	empty	empty	Figure3	no
CHL	BW25113	5	4	BW25113	empty	empty	Figure3	no
CHL	BW25113	6	4	BW25113	empty	empty	Figure3	no
CHL	pBAD18	1	4	BW25113	pBAD18	pBAD18	Figure3	yes
CHL	pBAD18	2	4	BW25113	pBAD18	pBAD18	Figure3	yes
CHL	pBAD18	3	4	BW25113	pBAD18	pBAD18	Figure3	yes
CHL	pBAD18	4	4	BW25113	pBAD18	pBAD18	Figure3	yes
CHL	pBAD18	5	4	BW25113	pBAD18	pBAD18	Figure3	yes
CHL	pBAD18	6	4	BW25113	pBAD18	pBAD18	Figure3	yes
CHL	TEM1	1	4	BW25113	pBAD18	TEM1	Figure3	yes
CHL	TEM1	2	4	BW25113	pBAD18	TEM1	Figure3	yes
CHL	TEM1	3	8	BW25113	pBAD18	TEM1	Figure3	yes
CHL	TEM1	4	4	BW25113	pBAD18	TEM1	Figure3	yes
CHL	TEM1	5	4	BW25113	pBAD18	TEM1	Figure3	yes
CHL	TEM1	6	4	BW25113	pBAD18	TEM1	Figure3	yes
CHL	NDM1	1	4	BW25113	pBAD18	NDM1	Figure3	yes
CHL	NDM1	2	4	BW25113	pBAD18	NDM1	Figure3	yes
CHL	NDM1	3	8	BW25113	pBAD18	NDM1	Figure3	yes
CHL	NDM1	4	4	BW25113	pBAD18	NDM1	Figure3	yes
CHL	NDM1	5	4	BW25113	pBAD18	NDM1	Figure3	yes
CHL	NDM1	6	4	BW25113	pBAD18	NDM1	Figure3	yes
CHL	OXA1	1	4	BW25113	pBAD18	OXA1	Figure3	yes
CHL	OXA1	2	4	BW25113	pBAD18	OXA1	Figure3	yes
CHL	OXA1	3	4	BW25113	pBAD18	OXA1	Figure3	yes
CHL	OXA1	4	4	BW25113	pBAD18	OXA1	Figure3	yes
CHL	OXA1	5	4	BW25113	pBAD18	OXA1	Figure3	yes
CHL	OXA1	6	4	BW25113	pBAD18	OXA1	Figure3	yes
CHL	OXA48	1	4	BW25113	pBAD18	OXA48WT	Figure3	yes
CHL	OXA48	2	4	BW25113	pBAD18	OXA48WT	Figure3	yes
CHL	OXA48	3	4	BW25113	pBAD18	OXA48WT	Figure3	yes
CHL	OXA48	4	4	BW25113	pBAD18	OXA48WT	Figure3	yes
CHL	OXA48	5	4	BW25113	pBAD18	OXA48WT	Figure3	yes
CHL	OXA48	6	4	BW25113	pBAD18	OXA48WT	Figure3	yes
CHL	KPC2	1	4	BW25113	pBAD18	KPC2	Figure3	yes
CHL	KPC2	2	4	BW25113	pBAD18	KPC2	Figure3	yes
CHL	KPC2	3	4	BW25113	pBAD18	KPC2	Figure3	yes
CHL	KPC2	4	4	BW25113	pBAD18	KPC2	Figure3	yes
CHL	KPC2	5	4	BW25113	pBAD18	KPC2	Figure3	yes
CHL	KPC2	6	4	BW25113	pBAD18	KPC2	Figure3	yes
CHL	CTXM14	1	4	BW25113	pBAD18	CTXM14	Figure3	yes
CHL	CTXM14	2	4	BW25113	pBAD18	CTXM14	Figure3	yes
CHL	CTXM14	3	8	BW25113	pBAD18	CTXM14	Figure3	yes
CHL	CTXM14	4	4	BW25113	pBAD18	CTXM14	Figure3	yes
CHL	CTXM14	5	4	BW25113	pBAD18	CTXM14	Figure3	yes
CHL	CTXM14	6	4	BW25113	pBAD18	CTXM14	Figure3	yes
CHL	CTXM15	1	4	BW25113	pBAD18	CTXM15	Figure3	yes
CHL	CTXM15	2	4	BW25113	pBAD18	CTXM15	Figure3	yes
CHL	CTXM15	3	4	BW25113	pBAD18	CTXM15	Figure3	yes
CHL	CTXM15	4	4	BW25113	pBAD18	CTXM15	Figure3	yes
CHL	CTXM15	5	4	BW25113	pBAD18	CTXM15	Figure3	yes
CHL	CTXM15	6	4	BW25113	pBAD18	CTXM15	Figure3	yes
RIF	BW25113	1	8	BW25113	empty	empty	Figure3	no
RIF	BW25113	2	8	BW25113	empty	empty	Figure3	no
RIF	BW25113	3	8	BW25113	empty	empty	Figure3	no
RIF	BW25113	4	8	BW25113	empty	empty	Figure3	no
RIF	BW25113	5	8	BW25113	empty	empty	Figure3	no
RIF	BW25113	6	8	BW25113	empty	empty	Figure3	no
RIF	pBAD18	1	16	BW25113	pBAD18	pBAD18	Figure3	yes
RIF	pBAD18	2	8	BW25113	pBAD18	pBAD18	Figure3	yes
RIF	pBAD18	3	8	BW25113	pBAD18	pBAD18	Figure3	yes
RIF	pBAD18	4	8	BW25113	pBAD18	pBAD18	Figure3	yes
RIF	pBAD18	5	8	BW25113	pBAD18	pBAD18	Figure3	yes
RIF	pBAD18	6	8	BW25113	pBAD18	pBAD18	Figure3	yes
RIF	TEM1	1	8	BW25113	pBAD18	TEM1	Figure3	yes
RIF	TEM1	2	8	BW25113	pBAD18	TEM1	Figure3	yes
RIF	TEM1	3	8	BW25113	pBAD18	TEM1	Figure3	yes
RIF	TEM1	4	8	BW25113	pBAD18	TEM1	Figure3	yes
RIF	TEM1	5	8	BW25113	pBAD18	TEM1	Figure3	yes
RIF	TEM1	6	8	BW25113	pBAD18	TEM1	Figure3	yes
RIF	NDM1	1	8	BW25113	pBAD18	NDM1	Figure3	yes
RIF	NDM1	2	8	BW25113	pBAD18	NDM1	Figure3	yes
RIF	NDM1	3	8	BW25113	pBAD18	NDM1	Figure3	yes
RIF	NDM1	4	8	BW25113	pBAD18	NDM1	Figure3	yes
RIF	NDM1	5	8	BW25113	pBAD18	NDM1	Figure3	yes
RIF	NDM1	6	8	BW25113	pBAD18	NDM1	Figure3	yes
RIF	OXA1	1	8	BW25113	pBAD18	OXA1	Figure3	yes
RIF	OXA1	2	8	BW25113	pBAD18	OXA1	Figure3	yes
RIF	OXA1	3	4	BW25113	pBAD18	OXA1	Figure3	yes
RIF	OXA1	4	8	BW25113	pBAD18	OXA1	Figure3	yes
RIF	OXA1	5	8	BW25113	pBAD18	OXA1	Figure3	yes
RIF	OXA1	6	8	BW25113	pBAD18	OXA1	Figure3	yes
RIF	OXA48	1	8	BW25113	pBAD18	OXA48WT	Figure3	yes
RIF	OXA48	2	8	BW25113	pBAD18	OXA48WT	Figure3	yes
RIF	OXA48	3	8	BW25113	pBAD18	OXA48WT	Figure3	yes
RIF	OXA48	4	8	BW25113	pBAD18	OXA48WT	Figure3	yes
RIF	OXA48	5	8	BW25113	pBAD18	OXA48WT	Figure3	yes
RIF	OXA48	6	8	BW25113	pBAD18	OXA48WT	Figure3	yes
RIF	KPC2	1	8	BW25113	pBAD18	KPC2	Figure3	yes
RIF	KPC2	2	8	BW25113	pBAD18	KPC2	Figure3	yes
RIF	KPC2	3	8	BW25113	pBAD18	KPC2	Figure3	yes
RIF	KPC2	4	8	BW25113	pBAD18	KPC2	Figure3	yes
RIF	KPC2	5	8	BW25113	pBAD18	KPC2	Figure3	yes
RIF	KPC2	6	8	BW25113	pBAD18	KPC2	Figure3	yes
RIF	CTXM14	1	8	BW25113	pBAD18	CTXM14	Figure3	yes
RIF	CTXM14	2	8	BW25113	pBAD18	CTXM14	Figure3	yes
RIF	CTXM14	3	8	BW25113	pBAD18	CTXM14	Figure3	yes
RIF	CTXM14	4	4	BW25113	pBAD18	CTXM14	Figure3	yes
RIF	CTXM14	5	8	BW25113	pBAD18	CTXM14	Figure3	yes
RIF	CTXM14	6	8	BW25113	pBAD18	CTXM14	Figure3	yes
RIF	CTXM15	1	8	BW25113	pBAD18	CTXM15	Figure3	yes
RIF	CTXM15	2	8	BW25113	pBAD18	CTXM15	Figure3	yes
RIF	CTXM15	3	8	BW25113	pBAD18	CTXM15	Figure3	yes
RIF	CTXM15	4	8	BW25113	pBAD18	CTXM15	Figure3	yes
RIF	CTXM15	5	8	BW25113	pBAD18	CTXM15	Figure3	yes
RIF	CTXM15	6	8	BW25113	pBAD18	CTXM15	Figure3	yes
TET	BW25113	1	1	BW25113	empty	empty	Figure3	no
TET	BW25113	2	0.5	BW25113	empty	empty	Figure3	no
TET	BW25113	3	1	BW25113	empty	empty	Figure3	no
TET	BW25113	4	0.5	BW25113	empty	empty	Figure3	no
TET	BW25113	5	1	BW25113	empty	empty	Figure3	no
TET	BW25113	6	1	BW25113	empty	empty	Figure3	no
TET	pBAD18	1	0.5	BW25113	pBAD18	pBAD18	Figure3	yes
TET	pBAD18	2	0.5	BW25113	pBAD18	pBAD18	Figure3	yes
TET	pBAD18	3	0.5	BW25113	pBAD18	pBAD18	Figure3	yes
TET	pBAD18	4	0.5	BW25113	pBAD18	pBAD18	Figure3	yes
TET	pBAD18	5	0.5	BW25113	pBAD18	pBAD18	Figure3	yes
TET	pBAD18	6	0.5	BW25113	pBAD18	pBAD18	Figure3	yes
TET	TEM1	1	0.5	BW25113	pBAD18	TEM1	Figure3	yes
TET	TEM1	2	0.5	BW25113	pBAD18	TEM1	Figure3	yes
TET	TEM1	3	1	BW25113	pBAD18	TEM1	Figure3	yes
TET	TEM1	4	0.5	BW25113	pBAD18	TEM1	Figure3	yes
TET	TEM1	5	0.5	BW25113	pBAD18	TEM1	Figure3	yes
TET	TEM1	6	1	BW25113	pBAD18	TEM1	Figure3	yes
TET	NDM1	1	0.5	BW25113	pBAD18	NDM1	Figure3	yes
TET	NDM1	2	0.5	BW25113	pBAD18	NDM1	Figure3	yes
TET	NDM1	3	0.5	BW25113	pBAD18	NDM1	Figure3	yes
TET	NDM1	4	0.5	BW25113	pBAD18	NDM1	Figure3	yes
TET	NDM1	5	0.5	BW25113	pBAD18	NDM1	Figure3	yes
TET	NDM1	6	0.5	BW25113	pBAD18	NDM1	Figure3	yes
TET	OXA1	1	0.5	BW25113	pBAD18	OXA1	Figure3	yes
TET	OXA1	2	0.5	BW25113	pBAD18	OXA1	Figure3	yes
TET	OXA1	3	0.5	BW25113	pBAD18	OXA1	Figure3	yes
TET	OXA1	4	0.5	BW25113	pBAD18	OXA1	Figure3	yes
TET	OXA1	5	0.5	BW25113	pBAD18	OXA1	Figure3	yes
TET	OXA1	6	0.5	BW25113	pBAD18	OXA1	Figure3	yes
TET	OXA48	1	0.5	BW25113	pBAD18	OXA48WT	Figure3	yes
TET	OXA48	2	0.5	BW25113	pBAD18	OXA48WT	Figure3	yes
TET	OXA48	3	0.5	BW25113	pBAD18	OXA48WT	Figure3	yes
TET	OXA48	4	0.5	BW25113	pBAD18	OXA48WT	Figure3	yes
TET	OXA48	5	0.5	BW25113	pBAD18	OXA48WT	Figure3	yes
TET	OXA48	6	0.5	BW25113	pBAD18	OXA48WT	Figure3	yes
TET	KPC2	1	0.5	BW25113	pBAD18	KPC2	Figure3	yes
TET	KPC2	2	0.5	BW25113	pBAD18	KPC2	Figure3	yes
TET	KPC2	3	0.5	BW25113	pBAD18	KPC2	Figure3	yes
TET	KPC2	4	0.5	BW25113	pBAD18	KPC2	Figure3	yes
TET	KPC2	5	0.5	BW25113	pBAD18	KPC2	Figure3	yes
TET	KPC2	6	0.5	BW25113	pBAD18	KPC2	Figure3	yes
TET	CTXM14	1	0.5	BW25113	pBAD18	CTXM14	Figure3	yes
TET	CTXM14	2	0.5	BW25113	pBAD18	CTXM14	Figure3	yes
TET	CTXM14	3	0.5	BW25113	pBAD18	CTXM14	Figure3	yes
TET	CTXM14	4	0.5	BW25113	pBAD18	CTXM14	Figure3	yes
TET	CTXM14	5	0.5	BW25113	pBAD18	CTXM14	Figure3	yes
TET	CTXM14	6	0.5	BW25113	pBAD18	CTXM14	Figure3	yes
TET	CTXM15	1	0.5	BW25113	pBAD18	CTXM15	Figure3	yes
TET	CTXM15	2	0.5	BW25113	pBAD18	CTXM15	Figure3	yes
TET	CTXM15	3	0.5	BW25113	pBAD18	CTXM15	Figure3	yes
TET	CTXM15	4	0.5	BW25113	pBAD18	CTXM15	Figure3	yes
TET	CTXM15	5	0.5	BW25113	pBAD18	CTXM15	Figure3	yes
TET	CTXM15	6	0.5	BW25113	pBAD18	CTXM15	Figure3	yes
TMP	BW25113	1	0.25	BW25113	empty	empty	Figure3	no
TMP	BW25113	2	0.5	BW25113	empty	empty	Figure3	no
TMP	BW25113	3	0.5	BW25113	empty	empty	Figure3	no
TMP	BW25113	4	0.5	BW25113	empty	empty	Figure3	no
TMP	BW25113	5	0.25	BW25113	empty	empty	Figure3	no
TMP	BW25113	6	0.5	BW25113	empty	empty	Figure3	no
TMP	pBAD18	1	0.25	BW25113	pBAD18	pBAD18	Figure3	yes
TMP	pBAD18	2	0.5	BW25113	pBAD18	pBAD18	Figure3	yes
TMP	pBAD18	3	0.25	BW25113	pBAD18	pBAD18	Figure3	yes
TMP	pBAD18	4	0.5	BW25113	pBAD18	pBAD18	Figure3	yes
TMP	pBAD18	5	0.25	BW25113	pBAD18	pBAD18	Figure3	yes
TMP	pBAD18	6	0.5	BW25113	pBAD18	pBAD18	Figure3	yes
TMP	TEM1	1	0.5	BW25113	pBAD18	TEM1	Figure3	yes
TMP	TEM1	2	0.5	BW25113	pBAD18	TEM1	Figure3	yes
TMP	TEM1	3	0.5	BW25113	pBAD18	TEM1	Figure3	yes
TMP	TEM1	4	0.25	BW25113	pBAD18	TEM1	Figure3	yes
TMP	TEM1	5	0.5	BW25113	pBAD18	TEM1	Figure3	yes
TMP	TEM1	6	0.5	BW25113	pBAD18	TEM1	Figure3	yes
TMP	NDM1	1	0.25	BW25113	pBAD18	NDM1	Figure3	yes
TMP	NDM1	2	0.25	BW25113	pBAD18	NDM1	Figure3	yes
TMP	NDM1	3	0.5	BW25113	pBAD18	NDM1	Figure3	yes
TMP	NDM1	4	0.5	BW25113	pBAD18	NDM1	Figure3	yes
TMP	NDM1	5	0.5	BW25113	pBAD18	NDM1	Figure3	yes
TMP	NDM1	6	0.5	BW25113	pBAD18	NDM1	Figure3	yes
TMP	OXA1	1	0.5	BW25113	pBAD18	OXA1	Figure3	yes
TMP	OXA1	2	0.5	BW25113	pBAD18	OXA1	Figure3	yes
TMP	OXA1	3	0.5	BW25113	pBAD18	OXA1	Figure3	yes
TMP	OXA1	4	0.5	BW25113	pBAD18	OXA1	Figure3	yes
TMP	OXA1	5	0.5	BW25113	pBAD18	OXA1	Figure3	yes
TMP	OXA1	6	0.5	BW25113	pBAD18	OXA1	Figure3	yes
TMP	OXA48	1	0.25	BW25113	pBAD18	OXA48WT	Figure3	yes
TMP	OXA48	2	0.5	BW25113	pBAD18	OXA48WT	Figure3	yes
TMP	OXA48	3	0.5	BW25113	pBAD18	OXA48WT	Figure3	yes
TMP	OXA48	4	0.5	BW25113	pBAD18	OXA48WT	Figure3	yes
TMP	OXA48	5	0.5	BW25113	pBAD18	OXA48WT	Figure3	yes
TMP	OXA48	6	0.25	BW25113	pBAD18	OXA48WT	Figure3	yes
TMP	KPC2	1	0.25	BW25113	pBAD18	KPC2	Figure3	yes
TMP	KPC2	2	0.5	BW25113	pBAD18	KPC2	Figure3	yes
TMP	KPC2	3	0.5	BW25113	pBAD18	KPC2	Figure3	yes
TMP	KPC2	4	0.25	BW25113	pBAD18	KPC2	Figure3	yes
TMP	KPC2	5	0.25	BW25113	pBAD18	KPC2	Figure3	yes
TMP	KPC2	6	0.5	BW25113	pBAD18	KPC2	Figure3	yes
TMP	CTXM14	1	0.5	BW25113	pBAD18	CTXM14	Figure3	yes
TMP	CTXM14	2	0.25	BW25113	pBAD18	CTXM14	Figure3	yes
TMP	CTXM14	3	0.5	BW25113	pBAD18	CTXM14	Figure3	yes
TMP	CTXM14	4	0.5	BW25113	pBAD18	CTXM14	Figure3	yes
TMP	CTXM14	5	0.5	BW25113	pBAD18	CTXM14	Figure3	yes
TMP	CTXM14	6	0.25	BW25113	pBAD18	CTXM14	Figure3	yes
TMP	CTXM15	1	0.5	BW25113	pBAD18	CTXM15	Figure3	yes
TMP	CTXM15	2	0.25	BW25113	pBAD18	CTXM15	Figure3	yes
TMP	CTXM15	3	0.5	BW25113	pBAD18	CTXM15	Figure3	yes
TMP	CTXM15	4	0.5	BW25113	pBAD18	CTXM15	Figure3	yes
TMP	CTXM15	5	0.5	BW25113	pBAD18	CTXM15	Figure3	yes
TMP	CTXM15	6	0.5	BW25113	pBAD18	CTXM15	Figure3	yes
AZM	BW25113	1	0.125	BW25113	empty	empty	Figure3	no
AZM	BW25113	2	0.125	BW25113	empty	empty	Figure3	no
AZM	BW25113	3	0.125	BW25113	empty	empty	Figure3	no
AZM	BW25113	4	0.25	BW25113	empty	empty	Figure3	no
AZM	BW25113	5	0.125	BW25113	empty	empty	Figure3	no
AZM	BW25113	6	0.125	BW25113	empty	empty	Figure3	no
AZM	pBAD18	1	0.125	BW25113	pBAD18	pBAD18	Figure3	yes
AZM	pBAD18	2	0.125	BW25113	pBAD18	pBAD18	Figure3	yes
AZM	pBAD18	3	0.125	BW25113	pBAD18	pBAD18	Figure3	yes
AZM	pBAD18	4	0.25	BW25113	pBAD18	pBAD18	Figure3	yes
AZM	pBAD18	5	0.125	BW25113	pBAD18	pBAD18	Figure3	yes
AZM	pBAD18	6	0.125	BW25113	pBAD18	pBAD18	Figure3	yes
AZM	TEM1	1	1	BW25113	pBAD18	TEM1	Figure3	yes
AZM	TEM1	2	0.5	BW25113	pBAD18	TEM1	Figure3	yes
AZM	TEM1	3	0.5	BW25113	pBAD18	TEM1	Figure3	yes
AZM	TEM1	4	0.5	BW25113	pBAD18	TEM1	Figure3	yes
AZM	TEM1	5	0.5	BW25113	pBAD18	TEM1	Figure3	yes
AZM	TEM1	6	0.5	BW25113	pBAD18	TEM1	Figure3	yes
AZM	NDM1	1	0.125	BW25113	pBAD18	NDM1	Figure3	yes
AZM	NDM1	2	0.25	BW25113	pBAD18	NDM1	Figure3	yes
AZM	NDM1	3	0.125	BW25113	pBAD18	NDM1	Figure3	yes
AZM	NDM1	4	0.125	BW25113	pBAD18	NDM1	Figure3	yes
AZM	NDM1	5	0.125	BW25113	pBAD18	NDM1	Figure3	yes
AZM	NDM1	6	0.125	BW25113	pBAD18	NDM1	Figure3	yes
AZM	OXA1	1	0.25	BW25113	pBAD18	OXA1	Figure3	yes
AZM	OXA1	2	0.125	BW25113	pBAD18	OXA1	Figure3	yes
AZM	OXA1	3	0.25	BW25113	pBAD18	OXA1	Figure3	yes
AZM	OXA1	4	0.125	BW25113	pBAD18	OXA1	Figure3	yes
AZM	OXA1	5	0.25	BW25113	pBAD18	OXA1	Figure3	yes
AZM	OXA1	6	0.25	BW25113	pBAD18	OXA1	Figure3	yes
AZM	OXA48	1	0.125	BW25113	pBAD18	OXA48WT	Figure3	yes
AZM	OXA48	2	0.125	BW25113	pBAD18	OXA48WT	Figure3	yes
AZM	OXA48	3	0.125	BW25113	pBAD18	OXA48WT	Figure3	yes
AZM	OXA48	4	0.25	BW25113	pBAD18	OXA48WT	Figure3	yes
AZM	OXA48	5	0.25	BW25113	pBAD18	OXA48WT	Figure3	yes
AZM	OXA48	6	0.25	BW25113	pBAD18	OXA48WT	Figure3	yes
AZM	KPC2	1	64	BW25113	pBAD18	KPC2	Figure3	yes
AZM	KPC2	2	64	BW25113	pBAD18	KPC2	Figure3	yes
AZM	KPC2	3	32	BW25113	pBAD18	KPC2	Figure3	yes
AZM	KPC2	4	64	BW25113	pBAD18	KPC2	Figure3	yes
AZM	KPC2	5	64	BW25113	pBAD18	KPC2	Figure3	yes
AZM	KPC2	6	64	BW25113	pBAD18	KPC2	Figure3	yes
AZM	CTXM14	1	64	BW25113	pBAD18	CTXM14	Figure3	yes
AZM	CTXM14	2	64	BW25113	pBAD18	CTXM14	Figure3	yes
AZM	CTXM14	3	64	BW25113	pBAD18	CTXM14	Figure3	yes
AZM	CTXM14	4	64	BW25113	pBAD18	CTXM14	Figure3	yes
AZM	CTXM14	5	64	BW25113	pBAD18	CTXM14	Figure3	yes
AZM	CTXM14	6	64	BW25113	pBAD18	CTXM14	Figure3	yes
AZM	CTXM15	1	64	BW25113	pBAD18	CTXM15	Figure3	yes
AZM	CTXM15	2	64	BW25113	pBAD18	CTXM15	Figure3	yes
AZM	CTXM15	3	64	BW25113	pBAD18	CTXM15	Figure3	yes
AZM	CTXM15	4	0.125	BW25113	pBAD18	CTXM15	Figure3	yes
AZM	CTXM15	5	0.25	BW25113	pBAD18	CTXM15	Figure3	yes
AZM	CTXM15	6	0.125	BW25113	pBAD18	CTXM15	Figure3	yes
CIP	BW25113	1	0.015	BW25113	empty	empty	Figure3	no
CIP	BW25113	2	0.03	BW25113	empty	empty	Figure3	no
CIP	BW25113	3	0.03	BW25113	empty	empty	Figure3	no
CIP	BW25113	4	0.015	BW25113	empty	empty	Figure3	no
CIP	BW25113	5	0.015	BW25113	empty	empty	Figure3	no
CIP	BW25113	6	0.03	BW25113	empty	empty	Figure3	no
CIP	pBAD18	1	0.015	BW25113	pBAD18	pBAD18	Figure3	yes
CIP	pBAD18	2	0.015	BW25113	pBAD18	pBAD18	Figure3	yes
CIP	pBAD18	3	0.015	BW25113	pBAD18	pBAD18	Figure3	yes
CIP	pBAD18	4	0.015	BW25113	pBAD18	pBAD18	Figure3	yes
CIP	pBAD18	5	0.03	BW25113	pBAD18	pBAD18	Figure3	yes
CIP	pBAD18	6	0.03	BW25113	pBAD18	pBAD18	Figure3	yes
CIP	TEM1	1	0.015	BW25113	pBAD18	TEM1	Figure3	yes
CIP	TEM1	2	0.03	BW25113	pBAD18	TEM1	Figure3	yes
CIP	TEM1	3	0.015	BW25113	pBAD18	TEM1	Figure3	yes
CIP	TEM1	4	0.015	BW25113	pBAD18	TEM1	Figure3	yes
CIP	TEM1	5	0.03	BW25113	pBAD18	TEM1	Figure3	yes
CIP	TEM1	6	0.015	BW25113	pBAD18	TEM1	Figure3	yes
CIP	NDM1	1	0.015	BW25113	pBAD18	NDM1	Figure3	yes
CIP	NDM1	2	0.015	BW25113	pBAD18	NDM1	Figure3	yes
CIP	NDM1	3	0.015	BW25113	pBAD18	NDM1	Figure3	yes
CIP	NDM1	4	0.015	BW25113	pBAD18	NDM1	Figure3	yes
CIP	NDM1	5	0.015	BW25113	pBAD18	NDM1	Figure3	yes
CIP	NDM1	6	0.015	BW25113	pBAD18	NDM1	Figure3	yes
CIP	OXA1	1	0.03	BW25113	pBAD18	OXA1	Figure3	yes
CIP	OXA1	2	0.03	BW25113	pBAD18	OXA1	Figure3	yes
CIP	OXA1	3	0.03	BW25113	pBAD18	OXA1	Figure3	yes
CIP	OXA1	4	0.015	BW25113	pBAD18	OXA1	Figure3	yes
CIP	OXA1	5	0.015	BW25113	pBAD18	OXA1	Figure3	yes
CIP	OXA1	6	0.015	BW25113	pBAD18	OXA1	Figure3	yes
CIP	OXA48	1	0.015	BW25113	pBAD18	OXA48WT	Figure3	yes
CIP	OXA48	2	0.015	BW25113	pBAD18	OXA48WT	Figure3	yes
CIP	OXA48	3	0.015	BW25113	pBAD18	OXA48WT	Figure3	yes
CIP	OXA48	4	0.03	BW25113	pBAD18	OXA48WT	Figure3	yes
CIP	OXA48	5	0.03	BW25113	pBAD18	OXA48WT	Figure3	yes
CIP	OXA48	6	0.015	BW25113	pBAD18	OXA48WT	Figure3	yes
CIP	KPC2	1	0.015	BW25113	pBAD18	KPC2	Figure3	yes
CIP	KPC2	2	0.015	BW25113	pBAD18	KPC2	Figure3	yes
CIP	KPC2	3	0.015	BW25113	pBAD18	KPC2	Figure3	yes
CIP	KPC2	4	0.015	BW25113	pBAD18	KPC2	Figure3	yes
CIP	KPC2	5	0.06	BW25113	pBAD18	KPC2	Figure3	yes
CIP	KPC2	6	0.015	BW25113	pBAD18	KPC2	Figure3	yes
CIP	CTXM14	1	0.015	BW25113	pBAD18	CTXM14	Figure3	yes
CIP	CTXM14	2	0.03	BW25113	pBAD18	CTXM14	Figure3	yes
CIP	CTXM14	3	0.03	BW25113	pBAD18	CTXM14	Figure3	yes
CIP	CTXM14	4	0.015	BW25113	pBAD18	CTXM14	Figure3	yes
CIP	CTXM14	5	0.03	BW25113	pBAD18	CTXM14	Figure3	yes
CIP	CTXM14	6	0.015	BW25113	pBAD18	CTXM14	Figure3	yes
CIP	CTXM15	1	0.03	BW25113	pBAD18	CTXM15	Figure3	yes
CIP	CTXM15	2	0.015	BW25113	pBAD18	CTXM15	Figure3	yes
CIP	CTXM15	3	0.015	BW25113	pBAD18	CTXM15	Figure3	yes
CIP	CTXM15	4	0.03	BW25113	pBAD18	CTXM15	Figure3	yes
CIP	CTXM15	5	0.03	BW25113	pBAD18	CTXM15	Figure3	yes
CIP	CTXM15	6	0.03	BW25113	pBAD18	CTXM15	Figure3	yes
FOS	BW25113	1	0.5	BW25113	empty	empty	Figure3	no
FOS	BW25113	2	0.5	BW25113	empty	empty	Figure3	no
FOS	BW25113	3	0.5	BW25113	empty	empty	Figure3	no
FOS	BW25113	4	0.5	BW25113	empty	empty	Figure3	no
FOS	BW25113	5	0.5	BW25113	empty	empty	Figure3	no
FOS	BW25113	6	1	BW25113	empty	empty	Figure3	no
FOS	pBAD18	1	0.5	BW25113	pBAD18	pBAD18	Figure3	yes
FOS	pBAD18	2	0.5	BW25113	pBAD18	pBAD18	Figure3	yes
FOS	pBAD18	3	0.5	BW25113	pBAD18	pBAD18	Figure3	yes
FOS	pBAD18	4	0.5	BW25113	pBAD18	pBAD18	Figure3	yes
FOS	pBAD18	5	0.5	BW25113	pBAD18	pBAD18	Figure3	yes
FOS	pBAD18	6	0.5	BW25113	pBAD18	pBAD18	Figure3	yes
FOS	TEM1	1	0.5	BW25113	pBAD18	TEM1	Figure3	yes
FOS	TEM1	2	0.5	BW25113	pBAD18	TEM1	Figure3	yes
FOS	TEM1	3	0.5	BW25113	pBAD18	TEM1	Figure3	yes
FOS	TEM1	4	0.5	BW25113	pBAD18	TEM1	Figure3	yes
FOS	TEM1	5	0.5	BW25113	pBAD18	TEM1	Figure3	yes
FOS	TEM1	6	0.5	BW25113	pBAD18	TEM1	Figure3	yes
FOS	NDM1	1	0.5	BW25113	pBAD18	NDM1	Figure3	yes
FOS	NDM1	2	0.5	BW25113	pBAD18	NDM1	Figure3	yes
FOS	NDM1	3	0.5	BW25113	pBAD18	NDM1	Figure3	yes
FOS	NDM1	4	0.5	BW25113	pBAD18	NDM1	Figure3	yes
FOS	NDM1	5	0.5	BW25113	pBAD18	NDM1	Figure3	yes
FOS	NDM1	6	0.5	BW25113	pBAD18	NDM1	Figure3	yes
FOS	OXA1	1	0.5	BW25113	pBAD18	OXA1	Figure3	yes
FOS	OXA1	2	0.5	BW25113	pBAD18	OXA1	Figure3	yes
FOS	OXA1	3	0.5	BW25113	pBAD18	OXA1	Figure3	yes
FOS	OXA1	4	0.5	BW25113	pBAD18	OXA1	Figure3	yes
FOS	OXA1	5	0.5	BW25113	pBAD18	OXA1	Figure3	yes
FOS	OXA1	6	0.5	BW25113	pBAD18	OXA1	Figure3	yes
FOS	OXA48	1	0.5	BW25113	pBAD18	OXA48WT	Figure3	yes
FOS	OXA48	2	0.5	BW25113	pBAD18	OXA48WT	Figure3	yes
FOS	OXA48	3	0.5	BW25113	pBAD18	OXA48WT	Figure3	yes
FOS	OXA48	4	0.5	BW25113	pBAD18	OXA48WT	Figure3	yes
FOS	OXA48	5	0.5	BW25113	pBAD18	OXA48WT	Figure3	yes
FOS	OXA48	6	0.5	BW25113	pBAD18	OXA48WT	Figure3	yes
FOS	KPC2	1	0.5	BW25113	pBAD18	KPC2	Figure3	yes
FOS	KPC2	2	0.5	BW25113	pBAD18	KPC2	Figure3	yes
FOS	KPC2	3	0.5	BW25113	pBAD18	KPC2	Figure3	yes
FOS	KPC2	4	0.5	BW25113	pBAD18	KPC2	Figure3	yes
FOS	KPC2	5	0.5	BW25113	pBAD18	KPC2	Figure3	yes
FOS	KPC2	6	0.5	BW25113	pBAD18	KPC2	Figure3	yes
FOS	CTXM14	1	0.5	BW25113	pBAD18	CTXM14	Figure3	yes
FOS	CTXM14	2	0.5	BW25113	pBAD18	CTXM14	Figure3	yes
FOS	CTXM14	3	0.5	BW25113	pBAD18	CTXM14	Figure3	yes
FOS	CTXM14	4	0.5	BW25113	pBAD18	CTXM14	Figure3	yes
FOS	CTXM14	5	0.5	BW25113	pBAD18	CTXM14	Figure3	yes
FOS	CTXM14	6	0.5	BW25113	pBAD18	CTXM14	Figure3	yes
FOS	CTXM15	1	0.5	BW25113	pBAD18	CTXM15	Figure3	yes
FOS	CTXM15	2	0.5	BW25113	pBAD18	CTXM15	Figure3	yes
FOS	CTXM15	3	0.5	BW25113	pBAD18	CTXM15	Figure3	yes
FOS	CTXM15	4	0.5	BW25113	pBAD18	CTXM15	Figure3	yes
FOS	CTXM15	5	0.5	BW25113	pBAD18	CTXM15	Figure3	yes
FOS	CTXM15	6	0.5	BW25113	pBAD18	CTXM15	Figure3	yes
AZI	BW25113	1	8	BW25113	empty	empty	Figure3	no
AZI	BW25113	2	8	BW25113	empty	empty	Figure3	no
AZI	BW25113	3	8	BW25113	empty	empty	Figure3	no
AZI	BW25113	4	16	BW25113	empty	empty	Figure3	no
AZI	BW25113	5	16	BW25113	empty	empty	Figure3	no
AZI	BW25113	6	16	BW25113	empty	empty	Figure3	no
AZI	pBAD18	1	8	BW25113	pBAD18	pBAD18	Figure3	yes
AZI	pBAD18	2	8	BW25113	pBAD18	pBAD18	Figure3	yes
AZI	pBAD18	3	8	BW25113	pBAD18	pBAD18	Figure3	yes
AZI	pBAD18	4	8	BW25113	pBAD18	pBAD18	Figure3	yes
AZI	pBAD18	5	8	BW25113	pBAD18	pBAD18	Figure3	yes
AZI	pBAD18	6	8	BW25113	pBAD18	pBAD18	Figure3	yes
AZI	TEM1	1	4	BW25113	pBAD18	TEM1	Figure3	yes
AZI	TEM1	2	4	BW25113	pBAD18	TEM1	Figure3	yes
AZI	TEM1	3	4	BW25113	pBAD18	TEM1	Figure3	yes
AZI	TEM1	4	4	BW25113	pBAD18	TEM1	Figure3	yes
AZI	TEM1	5	4	BW25113	pBAD18	TEM1	Figure3	yes
AZI	TEM1	6	4	BW25113	pBAD18	TEM1	Figure3	yes
AZI	NDM1	1	4	BW25113	pBAD18	NDM1	Figure3	yes
AZI	NDM1	2	2	BW25113	pBAD18	NDM1	Figure3	yes
AZI	NDM1	3	4	BW25113	pBAD18	NDM1	Figure3	yes
AZI	NDM1	4	4	BW25113	pBAD18	NDM1	Figure3	yes
AZI	NDM1	5	4	BW25113	pBAD18	NDM1	Figure3	yes
AZI	NDM1	6	4	BW25113	pBAD18	NDM1	Figure3	yes
AZI	OXA1	1	4	BW25113	pBAD18	OXA1	Figure3	yes
AZI	OXA1	2	4	BW25113	pBAD18	OXA1	Figure3	yes
AZI	OXA1	3	4	BW25113	pBAD18	OXA1	Figure3	yes
AZI	OXA1	4	4	BW25113	pBAD18	OXA1	Figure3	yes
AZI	OXA1	5	4	BW25113	pBAD18	OXA1	Figure3	yes
AZI	OXA1	6	4	BW25113	pBAD18	OXA1	Figure3	yes
AZI	OXA48	1	4	BW25113	pBAD18	OXA48WT	Figure3	yes
AZI	OXA48	2	4	BW25113	pBAD18	OXA48WT	Figure3	yes
AZI	OXA48	3	4	BW25113	pBAD18	OXA48WT	Figure3	yes
AZI	OXA48	4	4	BW25113	pBAD18	OXA48WT	Figure3	yes
AZI	OXA48	5	4	BW25113	pBAD18	OXA48WT	Figure3	yes
AZI	OXA48	6	4	BW25113	pBAD18	OXA48WT	Figure3	yes
AZI	KPC2	1	4	BW25113	pBAD18	KPC2	Figure3	yes
AZI	KPC2	2	4	BW25113	pBAD18	KPC2	Figure3	yes
AZI	KPC2	3	4	BW25113	pBAD18	KPC2	Figure3	yes
AZI	KPC2	4	4	BW25113	pBAD18	KPC2	Figure3	yes
AZI	KPC2	5	4	BW25113	pBAD18	KPC2	Figure3	yes
AZI	KPC2	6	4	BW25113	pBAD18	KPC2	Figure3	yes
AZI	CTXM14	1	4	BW25113	pBAD18	CTXM14	Figure3	yes
AZI	CTXM14	2	4	BW25113	pBAD18	CTXM14	Figure3	yes
AZI	CTXM14	3	4	BW25113	pBAD18	CTXM14	Figure3	yes
AZI	CTXM14	4	4	BW25113	pBAD18	CTXM14	Figure3	yes
AZI	CTXM14	5	4	BW25113	pBAD18	CTXM14	Figure3	yes
AZI	CTXM14	6	4	BW25113	pBAD18	CTXM14	Figure3	yes
AZI	CTXM15	1	4	BW25113	pBAD18	CTXM15	Figure3	yes
AZI	CTXM15	2	4	BW25113	pBAD18	CTXM15	Figure3	yes
AZI	CTXM15	3	4	BW25113	pBAD18	CTXM15	Figure3	yes
AZI	CTXM15	4	4	BW25113	pBAD18	CTXM15	Figure3	yes
AZI	CTXM15	5	4	BW25113	pBAD18	CTXM15	Figure3	yes
AZI	CTXM15	6	4	BW25113	pBAD18	CTXM15	Figure3	yes
COL	BW25113	1	8	BW25113	empty	empty	Figure3	no
COL	BW25113	2	8	BW25113	empty	empty	Figure3	no
COL	BW25113	3	8	BW25113	empty	empty	Figure3	no
COL	BW25113	4	8	BW25113	empty	empty	Figure3	no
COL	BW25113	5	4	BW25113	empty	empty	Figure3	no
COL	BW25113	6	8	BW25113	empty	empty	Figure3	no
COL	pBAD18	1	8	BW25113	pBAD18	pBAD18	Figure3	yes
COL	pBAD18	2	8	BW25113	pBAD18	pBAD18	Figure3	yes
COL	pBAD18	3	8	BW25113	pBAD18	pBAD18	Figure3	yes
COL	pBAD18	4	4	BW25113	pBAD18	pBAD18	Figure3	yes
COL	pBAD18	5	4	BW25113	pBAD18	pBAD18	Figure3	yes
COL	pBAD18	6	4	BW25113	pBAD18	pBAD18	Figure3	yes
COL	TEM1	1	8	BW25113	pBAD18	TEM1	Figure3	yes
COL	TEM1	2	4	BW25113	pBAD18	TEM1	Figure3	yes
COL	TEM1	3	4	BW25113	pBAD18	TEM1	Figure3	yes
COL	TEM1	4	4	BW25113	pBAD18	TEM1	Figure3	yes
COL	TEM1	5	4	BW25113	pBAD18	TEM1	Figure3	yes
COL	TEM1	6	4	BW25113	pBAD18	TEM1	Figure3	yes
COL	NDM1	1	8	BW25113	pBAD18	NDM1	Figure3	yes
COL	NDM1	2	4	BW25113	pBAD18	NDM1	Figure3	yes
COL	NDM1	3	4	BW25113	pBAD18	NDM1	Figure3	yes
COL	NDM1	4	4	BW25113	pBAD18	NDM1	Figure3	yes
COL	NDM1	5	4	BW25113	pBAD18	NDM1	Figure3	yes
COL	NDM1	6	4	BW25113	pBAD18	NDM1	Figure3	yes
COL	OXA1	1	8	BW25113	pBAD18	OXA1	Figure3	yes
COL	OXA1	2	4	BW25113	pBAD18	OXA1	Figure3	yes
COL	OXA1	3	4	BW25113	pBAD18	OXA1	Figure3	yes
COL	OXA1	4	4	BW25113	pBAD18	OXA1	Figure3	yes
COL	OXA1	5	4	BW25113	pBAD18	OXA1	Figure3	yes
COL	OXA1	6	4	BW25113	pBAD18	OXA1	Figure3	yes
COL	OXA48	1	4	BW25113	pBAD18	OXA48WT	Figure3	yes
COL	OXA48	2	4	BW25113	pBAD18	OXA48WT	Figure3	yes
COL	OXA48	3	4	BW25113	pBAD18	OXA48WT	Figure3	yes
COL	OXA48	4	4	BW25113	pBAD18	OXA48WT	Figure3	yes
COL	OXA48	5	4	BW25113	pBAD18	OXA48WT	Figure3	yes
COL	OXA48	6	2	BW25113	pBAD18	OXA48WT	Figure3	yes
COL	KPC2	1	8	BW25113	pBAD18	KPC2	Figure3	yes
COL	KPC2	2	4	BW25113	pBAD18	KPC2	Figure3	yes
COL	KPC2	3	4	BW25113	pBAD18	KPC2	Figure3	yes
COL	KPC2	4	4	BW25113	pBAD18	KPC2	Figure3	yes
COL	KPC2	5	4	BW25113	pBAD18	KPC2	Figure3	yes
COL	KPC2	6	4	BW25113	pBAD18	KPC2	Figure3	yes
COL	CTXM14	1	4	BW25113	pBAD18	CTXM14	Figure3	yes
COL	CTXM14	2	4	BW25113	pBAD18	CTXM14	Figure3	yes
COL	CTXM14	3	4	BW25113	pBAD18	CTXM14	Figure3	yes
COL	CTXM14	4	4	BW25113	pBAD18	CTXM14	Figure3	yes
COL	CTXM14	5	4	BW25113	pBAD18	CTXM14	Figure3	yes
COL	CTXM14	6	4	BW25113	pBAD18	CTXM14	Figure3	yes
COL	CTXM15	1	4	BW25113	pBAD18	CTXM15	Figure3	yes
COL	CTXM15	2	4	BW25113	pBAD18	CTXM15	Figure3	yes
COL	CTXM15	3	4	BW25113	pBAD18	CTXM15	Figure3	yes
COL	CTXM15	4	4	BW25113	pBAD18	CTXM15	Figure3	yes
COL	CTXM15	5	4	BW25113	pBAD18	CTXM15	Figure3	yes
COL	CTXM15	6	4	BW25113	pBAD18	CTXM15	Figure3	yes
MER	BW25113	1	0.03	BW25113	empty	empty	Figure3	no
MER	BW25113	2	0.03	BW25113	empty	empty	Figure3	no
MER	BW25113	3	0.03	BW25113	empty	empty	Figure3	no
MER	BW25113	4	0.03	BW25113	empty	empty	Figure3	no
MER	BW25113	5	0.03	BW25113	empty	empty	Figure3	no
MER	BW25113	6	0.03	BW25113	empty	empty	Figure3	no
MER	pBAD18	1	0.03	BW25113	pBAD18	pBAD18	Figure3	yes
MER	pBAD18	2	0.03	BW25113	pBAD18	pBAD18	Figure3	yes
MER	pBAD18	3	0.03	BW25113	pBAD18	pBAD18	Figure3	yes
MER	pBAD18	4	0.03	BW25113	pBAD18	pBAD18	Figure3	yes
MER	pBAD18	5	0.03	BW25113	pBAD18	pBAD18	Figure3	yes
MER	pBAD18	6	0.03	BW25113	pBAD18	pBAD18	Figure3	yes
MER	TEM1	1	0.06	BW25113	pBAD18	TEM1	Figure3	yes
MER	TEM1	2	0.06	BW25113	pBAD18	TEM1	Figure3	yes
MER	TEM1	3	0.06	BW25113	pBAD18	TEM1	Figure3	yes
MER	TEM1	4	0.06	BW25113	pBAD18	TEM1	Figure3	yes
MER	TEM1	5	0.06	BW25113	pBAD18	TEM1	Figure3	yes
MER	TEM1	6	0.06	BW25113	pBAD18	TEM1	Figure3	yes
MER	NDM1	1	4	BW25113	pBAD18	NDM1	Figure3	yes
MER	NDM1	2	2	BW25113	pBAD18	NDM1	Figure3	yes
MER	NDM1	3	2	BW25113	pBAD18	NDM1	Figure3	yes
MER	NDM1	4	4	BW25113	pBAD18	NDM1	Figure3	yes
MER	NDM1	5	4	BW25113	pBAD18	NDM1	Figure3	yes
MER	NDM1	6	4	BW25113	pBAD18	NDM1	Figure3	yes
MER	OXA1	1	1	BW25113	pBAD18	OXA1	Figure3	yes
MER	OXA1	2	1	BW25113	pBAD18	OXA1	Figure3	yes
MER	OXA1	3	0.06	BW25113	pBAD18	OXA1	Figure3	yes
MER	OXA1	4	0.25	BW25113	pBAD18	OXA1	Figure3	yes
MER	OXA1	5	0.5	BW25113	pBAD18	OXA1	Figure3	yes
MER	OXA1	6	0.5	BW25113	pBAD18	OXA1	Figure3	yes
MER	OXA48	1	0.5	BW25113	pBAD18	OXA48WT	Figure3	yes
MER	OXA48	2	1	BW25113	pBAD18	OXA48WT	Figure3	yes
MER	OXA48	3	0.5	BW25113	pBAD18	OXA48WT	Figure3	yes
MER	OXA48	4	0.5	BW25113	pBAD18	OXA48WT	Figure3	yes
MER	OXA48	5	0.5	BW25113	pBAD18	OXA48WT	Figure3	yes
MER	OXA48	6	0.5	BW25113	pBAD18	OXA48WT	Figure3	yes
MER	KPC2	1	1	BW25113	pBAD18	KPC2	Figure3	yes
MER	KPC2	2	1	BW25113	pBAD18	KPC2	Figure3	yes
MER	KPC2	3	1	BW25113	pBAD18	KPC2	Figure3	yes
MER	KPC2	4	1	BW25113	pBAD18	KPC2	Figure3	yes
MER	KPC2	5	1	BW25113	pBAD18	KPC2	Figure3	yes
MER	KPC2	6	1	BW25113	pBAD18	KPC2	Figure3	yes
MER	CTXM14	1	0.06	BW25113	pBAD18	CTXM14	Figure3	yes
MER	CTXM14	2	0.06	BW25113	pBAD18	CTXM14	Figure3	yes
MER	CTXM14	3	0.06	BW25113	pBAD18	CTXM14	Figure3	yes
MER	CTXM14	4	0.06	BW25113	pBAD18	CTXM14	Figure3	yes
MER	CTXM14	5	0.06	BW25113	pBAD18	CTXM14	Figure3	yes
MER	CTXM14	6	0.06	BW25113	pBAD18	CTXM14	Figure3	yes
MER	CTXM15	1	0.06	BW25113	pBAD18	CTXM15	Figure3	yes
MER	CTXM15	2	0.06	BW25113	pBAD18	CTXM15	Figure3	yes
MER	CTXM15	3	0.06	BW25113	pBAD18	CTXM15	Figure3	yes
MER	CTXM15	4	0.06	BW25113	pBAD18	CTXM15	Figure3	yes
MER	CTXM15	5	0.06	BW25113	pBAD18	CTXM15	Figure3	yes
MER	CTXM15	6	0.06	BW25113	pBAD18	CTXM15	Figure3	yes
IMP	BW25113	1	0.25	BW25113	empty	empty	Figure3	no
IMP	BW25113	2	0.25	BW25113	empty	empty	Figure3	no
IMP	BW25113	3	0.25	BW25113	empty	empty	Figure3	no
IMP	BW25113	4	0.25	BW25113	empty	empty	Figure3	no
IMP	BW25113	5	0.5	BW25113	empty	empty	Figure3	no
IMP	BW25113	6	0.25	BW25113	empty	empty	Figure3	no
IMP	pBAD18	1	0.25	BW25113	pBAD18	pBAD18	Figure3	yes
IMP	pBAD18	2	0.25	BW25113	pBAD18	pBAD18	Figure3	yes
IMP	pBAD18	3	0.125	BW25113	pBAD18	pBAD18	Figure3	yes
IMP	pBAD18	4	0.25	BW25113	pBAD18	pBAD18	Figure3	yes
IMP	pBAD18	5	0.25	BW25113	pBAD18	pBAD18	Figure3	yes
IMP	pBAD18	6	0.25	BW25113	pBAD18	pBAD18	Figure3	yes
IMP	TEM1	1	0.5	BW25113	pBAD18	TEM1	Figure3	yes
IMP	TEM1	2	0.5	BW25113	pBAD18	TEM1	Figure3	yes
IMP	TEM1	3	0.25	BW25113	pBAD18	TEM1	Figure3	yes
IMP	TEM1	4	0.5	BW25113	pBAD18	TEM1	Figure3	yes
IMP	TEM1	5	0.5	BW25113	pBAD18	TEM1	Figure3	yes
IMP	TEM1	6	0.5	BW25113	pBAD18	TEM1	Figure3	yes
IMP	NDM1	1	2	BW25113	pBAD18	NDM1	Figure3	yes
IMP	NDM1	2	2	BW25113	pBAD18	NDM1	Figure3	yes
IMP	NDM1	3	4	BW25113	pBAD18	NDM1	Figure3	yes
IMP	NDM1	4	2	BW25113	pBAD18	NDM1	Figure3	yes
IMP	NDM1	5	1	BW25113	pBAD18	NDM1	Figure3	yes
IMP	NDM1	6	4	BW25113	pBAD18	NDM1	Figure3	yes
IMP	OXA1	1	0.25	BW25113	pBAD18	OXA1	Figure3	yes
IMP	OXA1	2	0.5	BW25113	pBAD18	OXA1	Figure3	yes
IMP	OXA1	3	0.25	BW25113	pBAD18	OXA1	Figure3	yes
IMP	OXA1	4	1	BW25113	pBAD18	OXA1	Figure3	yes
IMP	OXA1	5	0.5	BW25113	pBAD18	OXA1	Figure3	yes
IMP	OXA1	6	1	BW25113	pBAD18	OXA1	Figure3	yes
IMP	OXA48	1	1	BW25113	pBAD18	OXA48WT	Figure3	yes
IMP	OXA48	2	1	BW25113	pBAD18	OXA48WT	Figure3	yes
IMP	OXA48	3	1	BW25113	pBAD18	OXA48WT	Figure3	yes
IMP	OXA48	4	4	BW25113	pBAD18	OXA48WT	Figure3	yes
IMP	OXA48	5	1	BW25113	pBAD18	OXA48WT	Figure3	yes
IMP	OXA48	6	1	BW25113	pBAD18	OXA48WT	Figure3	yes
IMP	KPC2	1	1	BW25113	pBAD18	KPC2	Figure3	yes
IMP	KPC2	2	1	BW25113	pBAD18	KPC2	Figure3	yes
IMP	KPC2	3	1	BW25113	pBAD18	KPC2	Figure3	yes
IMP	KPC2	4	1	BW25113	pBAD18	KPC2	Figure3	yes
IMP	KPC2	5	1	BW25113	pBAD18	KPC2	Figure3	yes
IMP	KPC2	6	1	BW25113	pBAD18	KPC2	Figure3	yes
IMP	CTXM14	1	0.5	BW25113	pBAD18	CTXM14	Figure3	yes
IMP	CTXM14	2	0.5	BW25113	pBAD18	CTXM14	Figure3	yes
IMP	CTXM14	3	0.5	BW25113	pBAD18	CTXM14	Figure3	yes
IMP	CTXM14	4	1	BW25113	pBAD18	CTXM14	Figure3	yes
IMP	CTXM14	5	1	BW25113	pBAD18	CTXM14	Figure3	yes
IMP	CTXM14	6	1	BW25113	pBAD18	CTXM14	Figure3	yes
IMP	CTXM15	1	0.25	BW25113	pBAD18	CTXM15	Figure3	yes
IMP	CTXM15	2	0.25	BW25113	pBAD18	CTXM15	Figure3	yes
IMP	CTXM15	3	0.25	BW25113	pBAD18	CTXM15	Figure3	yes
IMP	CTXM15	4	0.5	BW25113	pBAD18	CTXM15	Figure3	yes
IMP	CTXM15	5	0.5	BW25113	pBAD18	CTXM15	Figure3	yes
IMP	CTXM15	6	0.5	BW25113	pBAD18	CTXM15	Figure3	yes
AMC	BW25113	1	4	BW25113	empty	empty	Figure3	no
AMC	BW25113	2	4	BW25113	empty	empty	Figure3	no
AMC	BW25113	3	4	BW25113	empty	empty	Figure3	no
AMC	BW25113	4	4	BW25113	empty	empty	Figure3	no
AMC	BW25113	5	4	BW25113	empty	empty	Figure3	no
AMC	BW25113	6	4	BW25113	empty	empty	Figure3	no
AMC	pBAD18	1	4	BW25113	pBAD18	pBAD18	Figure3	yes
AMC	pBAD18	2	4	BW25113	pBAD18	pBAD18	Figure3	yes
AMC	pBAD18	3	4	BW25113	pBAD18	pBAD18	Figure3	yes
AMC	pBAD18	4	4	BW25113	pBAD18	pBAD18	Figure3	yes
AMC	pBAD18	5	4	BW25113	pBAD18	pBAD18	Figure3	yes
AMC	pBAD18	6	4	BW25113	pBAD18	pBAD18	Figure3	yes
AMC	TEM1	1	64	BW25113	pBAD18	TEM1	Figure3	yes
AMC	TEM1	2	64	BW25113	pBAD18	TEM1	Figure3	yes
AMC	TEM1	3	64	BW25113	pBAD18	TEM1	Figure3	yes
AMC	TEM1	4	64	BW25113	pBAD18	TEM1	Figure3	yes
AMC	TEM1	5	64	BW25113	pBAD18	TEM1	Figure3	yes
AMC	TEM1	6	64	BW25113	pBAD18	TEM1	Figure3	yes
AMC	NDM1	1	128	BW25113	pBAD18	NDM1	Figure3	yes
AMC	NDM1	2	128	BW25113	pBAD18	NDM1	Figure3	yes
AMC	NDM1	3	128	BW25113	pBAD18	NDM1	Figure3	yes
AMC	NDM1	4	128	BW25113	pBAD18	NDM1	Figure3	yes
AMC	NDM1	5	128	BW25113	pBAD18	NDM1	Figure3	yes
AMC	NDM1	6	128	BW25113	pBAD18	NDM1	Figure3	yes
AMC	OXA1	1	16	BW25113	pBAD18	OXA1	Figure3	yes
AMC	OXA1	2	16	BW25113	pBAD18	OXA1	Figure3	yes
AMC	OXA1	3	16	BW25113	pBAD18	OXA1	Figure3	yes
AMC	OXA1	4	64	BW25113	pBAD18	OXA1	Figure3	yes
AMC	OXA1	5	64	BW25113	pBAD18	OXA1	Figure3	yes
AMC	OXA1	6	64	BW25113	pBAD18	OXA1	Figure3	yes
AMC	OXA48	1	128	BW25113	pBAD18	OXA48WT	Figure3	yes
AMC	OXA48	2	128	BW25113	pBAD18	OXA48WT	Figure3	yes
AMC	OXA48	3	128	BW25113	pBAD18	OXA48WT	Figure3	yes
AMC	OXA48	4	128	BW25113	pBAD18	OXA48WT	Figure3	yes
AMC	OXA48	5	128	BW25113	pBAD18	OXA48WT	Figure3	yes
AMC	OXA48	6	128	BW25113	pBAD18	OXA48WT	Figure3	yes
AMC	KPC2	1	32	BW25113	pBAD18	KPC2	Figure3	yes
AMC	KPC2	2	32	BW25113	pBAD18	KPC2	Figure3	yes
AMC	KPC2	3	32	BW25113	pBAD18	KPC2	Figure3	yes
AMC	KPC2	4	32	BW25113	pBAD18	KPC2	Figure3	yes
AMC	KPC2	5	32	BW25113	pBAD18	KPC2	Figure3	yes
AMC	KPC2	6	32	BW25113	pBAD18	KPC2	Figure3	yes
AMC	CTXM14	1	32	BW25113	pBAD18	CTXM14	Figure3	yes
AMC	CTXM14	2	32	BW25113	pBAD18	CTXM14	Figure3	yes
AMC	CTXM14	3	32	BW25113	pBAD18	CTXM14	Figure3	yes
AMC	CTXM14	4	32	BW25113	pBAD18	CTXM14	Figure3	yes
AMC	CTXM14	5	32	BW25113	pBAD18	CTXM14	Figure3	yes
AMC	CTXM14	6	32	BW25113	pBAD18	CTXM14	Figure3	yes
AMC	CTXM15	1	8	BW25113	pBAD18	CTXM15	Figure3	yes
AMC	CTXM15	2	8	BW25113	pBAD18	CTXM15	Figure3	yes
AMC	CTXM15	3	8	BW25113	pBAD18	CTXM15	Figure3	yes
AMC	CTXM15	4	8	BW25113	pBAD18	CTXM15	Figure3	yes
AMC	CTXM15	5	8	BW25113	pBAD18	CTXM15	Figure3	yes
AMC	CTXM15	6	8	BW25113	pBAD18	CTXM15	Figure3	yes
CTX	BW25113	1	0.125	BW25113	empty	empty	Figure3	no
CTX	BW25113	2	0.125	BW25113	empty	empty	Figure3	no
CTX	BW25113	3	0.125	BW25113	empty	empty	Figure3	no
CTX	BW25113	4	0.125	BW25113	empty	empty	Figure3	no
CTX	BW25113	5	0.125	BW25113	empty	empty	Figure3	no
CTX	BW25113	6	0.125	BW25113	empty	empty	Figure3	no
CTX	pBAD18	1	0.125	BW25113	pBAD18	pBAD18	Figure3	yes
CTX	pBAD18	2	0.125	BW25113	pBAD18	pBAD18	Figure3	yes
CTX	pBAD18	3	0.125	BW25113	pBAD18	pBAD18	Figure3	yes
CTX	pBAD18	4	0.125	BW25113	pBAD18	pBAD18	Figure3	yes
CTX	pBAD18	5	0.125	BW25113	pBAD18	pBAD18	Figure3	yes
CTX	pBAD18	6	0.125	BW25113	pBAD18	pBAD18	Figure3	yes
CTX	TEM1	1	0.125	BW25113	pBAD18	TEM1	Figure3	yes
CTX	TEM1	2	0.125	BW25113	pBAD18	TEM1	Figure3	yes
CTX	TEM1	3	0.25	BW25113	pBAD18	TEM1	Figure3	yes
CTX	TEM1	4	0.125	BW25113	pBAD18	TEM1	Figure3	yes
CTX	TEM1	5	0.125	BW25113	pBAD18	TEM1	Figure3	yes
CTX	TEM1	6	0.125	BW25113	pBAD18	TEM1	Figure3	yes
CTX	NDM1	1	256	BW25113	pBAD18	NDM1	Figure3	yes
CTX	NDM1	2	256	BW25113	pBAD18	NDM1	Figure3	yes
CTX	NDM1	3	512	BW25113	pBAD18	NDM1	Figure3	yes
CTX	NDM1	4	256	BW25113	pBAD18	NDM1	Figure3	yes
CTX	NDM1	5	256	BW25113	pBAD18	NDM1	Figure3	yes
CTX	NDM1	6	256	BW25113	pBAD18	NDM1	Figure3	yes
CTX	OXA1	1	8	BW25113	pBAD18	OXA1	Figure3	yes
CTX	OXA1	2	8	BW25113	pBAD18	OXA1	Figure3	yes
CTX	OXA1	3	32	BW25113	pBAD18	OXA1	Figure3	yes
CTX	OXA1	4	16	BW25113	pBAD18	OXA1	Figure3	yes
CTX	OXA1	5	8	BW25113	pBAD18	OXA1	Figure3	yes
CTX	OXA1	6	8	BW25113	pBAD18	OXA1	Figure3	yes
CTX	OXA48	1	2	BW25113	pBAD18	OXA48WT	Figure3	yes
CTX	OXA48	2	1	BW25113	pBAD18	OXA48WT	Figure3	yes
CTX	OXA48	3	1	BW25113	pBAD18	OXA48WT	Figure3	yes
CTX	OXA48	4	2	BW25113	pBAD18	OXA48WT	Figure3	yes
CTX	OXA48	5	2	BW25113	pBAD18	OXA48WT	Figure3	yes
CTX	OXA48	6	1	BW25113	pBAD18	OXA48WT	Figure3	yes
CTX	KPC2	1	8	BW25113	pBAD18	KPC2	Figure3	yes
CTX	KPC2	2	16	BW25113	pBAD18	KPC2	Figure3	yes
CTX	KPC2	3	16	BW25113	pBAD18	KPC2	Figure3	yes
CTX	KPC2	4	8	BW25113	pBAD18	KPC2	Figure3	yes
CTX	KPC2	5	16	BW25113	pBAD18	KPC2	Figure3	yes
CTX	KPC2	6	2	BW25113	pBAD18	KPC2	Figure3	yes
CTX	CTXM14	1	512	BW25113	pBAD18	CTXM14	Figure3	yes
CTX	CTXM14	2	512	BW25113	pBAD18	CTXM14	Figure3	yes
CTX	CTXM14	3	512	BW25113	pBAD18	CTXM14	Figure3	yes
CTX	CTXM14	4	512	BW25113	pBAD18	CTXM14	Figure3	yes
CTX	CTXM14	5	512	BW25113	pBAD18	CTXM14	Figure3	yes
CTX	CTXM14	6	512	BW25113	pBAD18	CTXM14	Figure3	yes
CTX	CTXM15	1	512	BW25113	pBAD18	CTXM15	Figure3	yes
CTX	CTXM15	2	512	BW25113	pBAD18	CTXM15	Figure3	yes
CTX	CTXM15	3	512	BW25113	pBAD18	CTXM15	Figure3	yes
CTX	CTXM15	4	512	BW25113	pBAD18	CTXM15	Figure3	yes
CTX	CTXM15	5	512	BW25113	pBAD18	CTXM15	Figure3	yes
CTX	CTXM15	6	128	BW25113	pBAD18	CTXM15	Figure3	yes
ERT	empty	1	0.03	J53	emtpy	empty	Figure4	no
ERT	empty	2	0.03	J53	emtpy	empty	Figure4	no
ERT	empty	3	0.03	J53	emtpy	empty	Figure4	no
ERT	empty	4	0.03	J53	emtpy	empty	Figure4	no
ERT	empty	5	0.03	J53	emtpy	empty	Figure4	no
ERT	empty	6	0.03	J53	emtpy	empty	Figure4	no
ERT	pUN	1	0.03	J53	pUN4	empty	Figure4	no
ERT	pUN	2	0.03	J53	pUN4	empty	Figure4	no
ERT	pUN	3	0.03	J53	pUN4	empty	Figure4	no
ERT	pUN	4	0.06	J53	pUN4	empty	Figure4	no
ERT	pUN	5	0.06	J53	pUN4	empty	Figure4	no
ERT	pUN	6	0.03	J53	pUN4	empty	Figure4	no
ERT	OXA48	1	0.5	J53	pUN4	OXA48WT	Figure4	yes
ERT	OXA48	2	0.5	J53	pUN4	OXA48WT	Figure4	yes
ERT	OXA48	3	0.5	J53	pUN4	OXA48WT	Figure4	yes
ERT	OXA48	4	0.5	J53	pUN4	OXA48WT	Figure4	yes
ERT	OXA48	5	0.5	J53	pUN4	OXA48WT	Figure4	yes
ERT	OXA48	6	0.5	J53	pUN4	OXA48WT	Figure4	yes
ERT	CTXM15	1	0.03	J53	pUN4	CTXM15	Figure4	yes
ERT	CTXM15	2	0.25	J53	pUN4	CTXM15	Figure4	yes
ERT	CTXM15	3	0.25	J53	pUN4	CTXM15	Figure4	yes
ERT	CTXM15	4	0.06	J53	pUN4	CTXM15	Figure4	yes
ERT	CTXM15	5	0.06	J53	pUN4	CTXM15	Figure4	yes
ERT	CTXM15	6	0.06	J53	pUN4	CTXM15	Figure4	yes
ERT	empty	1	0.015	ECOR01	emtpy	empty	Figure4	no
ERT	empty	2	0.015	ECOR01	emtpy	empty	Figure4	no
ERT	empty	3	0.015	ECOR01	emtpy	empty	Figure4	no
ERT	pUN	1	0.015	ECOR01	pUN4	empty	Figure4	no
ERT	pUN	2	0.015	ECOR01	pUN4	empty	Figure4	no
ERT	pUN	3	0.015	ECOR01	pUN4	empty	Figure4	no
ERT	pUN	4	0.015	ECOR01	pUN4	empty	Figure4	no
ERT	pUN	5	0.015	ECOR01	pUN4	empty	Figure4	no
ERT	pUN	6	0.03	ECOR01	pUN4	empty	Figure4	no
ERT	OXA48	1	0.125	ECOR01	pUN4	OXA48WT	Figure4	yes
ERT	OXA48	2	0.125	ECOR01	pUN4	OXA48WT	Figure4	yes
ERT	OXA48	3	0.25	ECOR01	pUN4	OXA48WT	Figure4	yes
ERT	OXA48	4	0.125	ECOR01	pUN4	OXA48WT	Figure4	yes
ERT	OXA48	5	0.125	ECOR01	pUN4	OXA48WT	Figure4	yes
ERT	OXA48	6	0.125	ECOR01	pUN4	OXA48WT	Figure4	yes
ERT	CTXM15	1	0.12	ECOR01	pUN4	CTXM15	Figure4	yes
ERT	CTXM15	2	0.25	ECOR01	pUN4	CTXM15	Figure4	yes
ERT	CTXM15	3	0.5	ECOR01	pUN4	CTXM15	Figure4	yes
ERT	CTXM15	4	0.25	ECOR01	pUN4	CTXM15	Figure4	yes
ERT	CTXM15	5	0.12	ECOR01	pUN4	CTXM15	Figure4	yes
ERT	CTXM15	6	0.12	ECOR01	pUN4	CTXM15	Figure4	yes
ERT	empty	1	0.007	ECOR27	emtpy	empty	Figure4	no
ERT	empty	2	0.007	ECOR27	emtpy	empty	Figure4	no
ERT	empty	3	0.007	ECOR27	emtpy	empty	Figure4	no
ERT	empty	4	0.015	ECOR27	emtpy	empty	Figure4	no
ERT	empty	5	0.015	ECOR27	emtpy	empty	Figure4	no
ERT	empty	6	0.007	ECOR27	emtpy	empty	Figure4	no
ERT	pUN	1	0.015	ECOR27	pUN4	empty	Figure4	no
ERT	pUN	2	0.015	ECOR27	pUN4	empty	Figure4	no
ERT	pUN	3	0.015	ECOR27	pUN4	empty	Figure4	no
ERT	pUN	4	0.015	ECOR27	pUN4	empty	Figure4	no
ERT	pUN	5	0.015	ECOR27	pUN4	empty	Figure4	no
ERT	pUN	6	0.03	ECOR27	pUN4	empty	Figure4	no
ERT	OXA48	1	4	ECOR27	pUN4	OXA48WT	Figure4	yes
ERT	OXA48	2	4	ECOR27	pUN4	OXA48WT	Figure4	yes
ERT	OXA48	3	4	ECOR27	pUN4	OXA48WT	Figure4	yes
ERT	OXA48	4	4	ECOR27	pUN4	OXA48WT	Figure4	yes
ERT	OXA48	5	2	ECOR27	pUN4	OXA48WT	Figure4	yes
ERT	OXA48	6	2	ECOR27	pUN4	OXA48WT	Figure4	yes
ERT	CTXM15	1	0.125	ECOR27	pUN4	CTXM15	Figure4	yes
ERT	CTXM15	2	0.125	ECOR27	pUN4	CTXM15	Figure4	yes
ERT	CTXM15	3	0.125	ECOR27	pUN4	CTXM15	Figure4	yes
ERT	CTXM15	4	0.125	ECOR27	pUN4	CTXM15	Figure4	yes
ERT	CTXM15	5	0.125	ECOR27	pUN4	CTXM15	Figure4	yes
ERT	CTXM15	6	0.125	ECOR27	pUN4	CTXM15	Figure4	yes
ERT	empty	1	0.007	ECOR35	emtpy	empty	Figure4	no
ERT	empty	2	0.007	ECOR35	emtpy	empty	Figure4	no
ERT	empty	3	0.007	ECOR35	emtpy	empty	Figure4	no
ERT	empty	4	0.007	ECOR35	emtpy	empty	Figure4	no
ERT	empty	5	0.007	ECOR35	emtpy	empty	Figure4	no
ERT	empty	6	0.007	ECOR35	emtpy	empty	Figure4	no
ERT	pUN	1	0.015	ECOR35	pUN4	empty	Figure4	no
ERT	pUN	2	0.015	ECOR35	pUN4	empty	Figure4	no
ERT	pUN	3	0.015	ECOR35	pUN4	empty	Figure4	no
ERT	pUN	4	0.015	ECOR35	pUN4	empty	Figure4	no
ERT	pUN	5	0.015	ECOR35	pUN4	empty	Figure4	no
ERT	pUN	6	0.015	ECOR35	pUN4	empty	Figure4	no
ERT	OXA48	1	1	ECOR35	pUN4	OXA48WT	Figure4	yes
ERT	OXA48	2	1	ECOR35	pUN4	OXA48WT	Figure4	yes
ERT	OXA48	3	1	ECOR35	pUN4	OXA48WT	Figure4	yes
ERT	OXA48	4	1	ECOR35	pUN4	OXA48WT	Figure4	yes
ERT	OXA48	5	2	ECOR35	pUN4	OXA48WT	Figure4	yes
ERT	OXA48	6	0.5	ECOR35	pUN4	OXA48WT	Figure4	yes
ERT	CTXM15	1	0.06	ECOR35	pUN4	CTXM15	Figure4	yes
ERT	CTXM15	2	0.06	ECOR35	pUN4	CTXM15	Figure4	yes
ERT	CTXM15	3	0.06	ECOR35	pUN4	CTXM15	Figure4	yes
ERT	CTXM15	4	0.06	ECOR35	pUN4	CTXM15	Figure4	yes
ERT	CTXM15	5	0.06	ECOR35	pUN4	CTXM15	Figure4	yes
ERT	CTXM15	6	0.125	ECOR35	pUN4	CTXM15	Figure4	yes
CTX	empty	1	0.06	ECOR35	emtpy	empty	Figure4	no
CTX	empty	2	0.06	ECOR35	emtpy	empty	Figure4	no
CTX	empty	3	0.125	ECOR35	emtpy	empty	Figure4	no
CTX	empty	4	0.125	ECOR35	emtpy	empty	Figure4	no
CTX	empty	5	0.125	ECOR35	emtpy	empty	Figure4	no
CTX	empty	6	0.125	ECOR35	emtpy	empty	Figure4	no
CTX	pUN	1	0.125	ECOR35	pUN4	empty	Figure4	no
CTX	pUN	2	0.125	ECOR35	pUN4	empty	Figure4	no
CTX	pUN	3	0.06	ECOR35	pUN4	empty	Figure4	no
CTX	pUN	4	0.06	ECOR35	pUN4	empty	Figure4	no
CTX	pUN	5	0.06	ECOR35	pUN4	empty	Figure4	no
CTX	pUN	6	0.125	ECOR35	pUN4	empty	Figure4	no
CTX	OXA48	1	0.5	ECOR35	pUN4	OXA48WT	Figure4	yes
CTX	OXA48	2	0.5	ECOR35	pUN4	OXA48WT	Figure4	yes
CTX	OXA48	3	0.5	ECOR35	pUN4	OXA48WT	Figure4	yes
CTX	OXA48	4	0.5	ECOR35	pUN4	OXA48WT	Figure4	yes
CTX	OXA48	5	0.5	ECOR35	pUN4	OXA48WT	Figure4	yes
CTX	OXA48	6	0.6	ECOR35	pUN4	OXA48WT	Figure4	yes
CTX	CTXM15	1	64	ECOR35	pUN4	CTXM15	Figure4	yes
CTX	CTXM15	2	64	ECOR35	pUN4	CTXM15	Figure4	yes
CTX	CTXM15	3	64	ECOR35	pUN4	CTXM15	Figure4	yes
CTX	CTXM15	4	64	ECOR35	pUN4	CTXM15	Figure4	yes
CTX	CTXM15	5	64	ECOR35	pUN4	CTXM15	Figure4	yes
CTX	CTXM15	6	64	ECOR35	pUN4	CTXM15	Figure4	yes
ERT	empty	1	0.06	ECOR42	emtpy	empty	Figure4	no
ERT	empty	2	0.25	ECOR42	emtpy	empty	Figure4	no
ERT	empty	3	0.25	ECOR42	emtpy	empty	Figure4	no
ERT	empty	4	0.03	ECOR42	emtpy	empty	Figure4	no
ERT	empty	5	0.06	ECOR42	emtpy	empty	Figure4	no
ERT	empty	6	0.03	ECOR42	emtpy	empty	Figure4	no
ERT	pUN	1	0.015	ECOR42	pUN4	empty	Figure4	no
ERT	pUN	2	0.015	ECOR42	pUN4	empty	Figure4	no
ERT	pUN	3	0.015	ECOR42	pUN4	empty	Figure4	no
ERT	pUN	4	0.015	ECOR42	pUN4	empty	Figure4	no
ERT	pUN	5	0.015	ECOR42	pUN4	empty	Figure4	no
ERT	pUN	6	0.03	ECOR42	pUN4	empty	Figure4	no
ERT	OXA48	1	2	ECOR42	pUN4	OXA48WT	Figure4	yes
ERT	OXA48	2	2	ECOR42	pUN4	OXA48WT	Figure4	yes
ERT	OXA48	3	2	ECOR42	pUN4	OXA48WT	Figure4	yes
ERT	OXA48	4	2	ECOR42	pUN4	OXA48WT	Figure4	yes
ERT	OXA48	5	2	ECOR42	pUN4	OXA48WT	Figure4	yes
ERT	OXA48	6	2	ECOR42	pUN4	OXA48WT	Figure4	yes
ERT	CTXM15	1	0.5	ECOR42	pUN4	CTXM15	Figure4	yes
ERT	CTXM15	2	0.5	ECOR42	pUN4	CTXM15	Figure4	yes
ERT	CTXM15	3	0.25	ECOR42	pUN4	CTXM15	Figure4	yes
ERT	CTXM15	4	0.12	ECOR42	pUN4	CTXM15	Figure4	yes
ERT	CTXM15	5	0.25	ECOR42	pUN4	CTXM15	Figure4	yes
ERT	CTXM15	6	0.25	ECOR42	pUN4	CTXM15	Figure4	yes
CTX	empty	1	0.06	ECOR42	emtpy	empty	Figure4	no
CTX	empty	2	0.25	ECOR42	emtpy	empty	Figure4	no
CTX	empty	3	0.25	ECOR42	emtpy	empty	Figure4	no
CTX	empty	4	0.03	ECOR42	emtpy	empty	Figure4	no
CTX	empty	5	0.06	ECOR42	emtpy	empty	Figure4	no
CTX	empty	6	0.03	ECOR42	emtpy	empty	Figure4	no
CTX	pUN	1	0.125	ECOR42	pUN4	empty	Figure4	no
CTX	pUN	2	0.125	ECOR42	pUN4	empty	Figure4	no
CTX	pUN	3	0.125	ECOR42	pUN4	empty	Figure4	no
CTX	pUN	4	0.125	ECOR42	pUN4	empty	Figure4	no
CTX	pUN	5	0.125	ECOR42	pUN4	empty	Figure4	no
CTX	pUN	6	0.125	ECOR42	pUN4	empty	Figure4	no
CTX	OXA48	1	0.5	ECOR42	pUN4	OXA48WT	Figure4	yes
CTX	OXA48	2	0.5	ECOR42	pUN4	OXA48WT	Figure4	yes
CTX	OXA48	3	0.5	ECOR42	pUN4	OXA48WT	Figure4	yes
CTX	OXA48	4	0.5	ECOR42	pUN4	OXA48WT	Figure4	yes
CTX	OXA48	5	0.5	ECOR42	pUN4	OXA48WT	Figure4	yes
CTX	OXA48	6	0.5	ECOR42	pUN4	OXA48WT	Figure4	yes
CTX	CTXM15	1	64	ECOR42	pUN4	CTXM15	Figure4	yes
CTX	CTXM15	2	64	ECOR42	pUN4	CTXM15	Figure4	yes
CTX	CTXM15	3	64	ECOR42	pUN4	CTXM15	Figure4	yes
CTX	CTXM15	4	64	ECOR42	pUN4	CTXM15	Figure4	yes
ERT	empty	1	0.015	ECOR47	emtpy	empty	Figure4	no
ERT	empty	2	0.06	ECOR47	emtpy	empty	Figure4	no
ERT	empty	3	0.015	ECOR47	emtpy	empty	Figure4	no
ERT	empty	4	0.015	ECOR47	emtpy	empty	Figure4	no
ERT	pUN	1	0.015	ECOR47	pUN4	empty	Figure4	no
ERT	pUN	2	0.015	ECOR47	pUN4	empty	Figure4	no
ERT	pUN	3	0.015	ECOR47	pUN4	empty	Figure4	no
ERT	pUN	4	0.015	ECOR47	pUN4	empty	Figure4	no
ERT	pUN	5	0.015	ECOR47	pUN4	empty	Figure4	no
ERT	pUN	6	0.06	ECOR47	pUN4	empty	Figure4	no
ERT	OXA48	1	4	ECOR47	pUN4	OXA48WT	Figure4	yes
ERT	OXA48	2	4	ECOR47	pUN4	OXA48WT	Figure4	yes
ERT	OXA48	3	4	ECOR47	pUN4	OXA48WT	Figure4	yes
ERT	OXA48	4	4	ECOR47	pUN4	OXA48WT	Figure4	yes
ERT	OXA48	5	2	ECOR47	pUN4	OXA48WT	Figure4	yes
ERT	OXA48	6	2	ECOR47	pUN4	OXA48WT	Figure4	yes
ERT	CTXM15	4	0.12	ECOR47	pUN4	CTXM15	Figure4	yes
ERT	CTXM15	5	0.25	ECOR47	pUN4	CTXM15	Figure4	yes
ERT	CTXM15	6	0.25	ECOR47	pUN4	CTXM15	Figure4	yes
ERT	empty	1	0.015	ECOR53	emtpy	empty	Figure4	no
ERT	empty	2	0.015	ECOR53	emtpy	empty	Figure4	no
ERT	empty	3	0.015	ECOR53	emtpy	empty	Figure4	no
ERT	empty	4	0.015	ECOR53	emtpy	empty	Figure4	no
ERT	empty	5	0.015	ECOR53	emtpy	empty	Figure4	no
ERT	empty	6	0.015	ECOR53	emtpy	empty	Figure4	no
ERT	pUN	1	0.015	ECOR53	pUN4	empty	Figure4	no
ERT	pUN	2	0.015	ECOR53	pUN4	empty	Figure4	no
ERT	pUN	3	0.015	ECOR53	pUN4	empty	Figure4	no
ERT	pUN	4	0.015	ECOR53	pUN4	empty	Figure4	no
ERT	pUN	5	0.015	ECOR53	pUN4	empty	Figure4	no
ERT	pUN	6	0.015	ECOR53	pUN4	empty	Figure4	no
ERT	OXA48	1	4	ECOR53	pUN4	OXA48WT	Figure4	yes
ERT	OXA48	2	4	ECOR53	pUN4	OXA48WT	Figure4	yes
ERT	OXA48	3	4	ECOR53	pUN4	OXA48WT	Figure4	yes
ERT	OXA48	4	8	ECOR53	pUN4	OXA48WT	Figure4	yes
ERT	OXA48	5	8	ECOR53	pUN4	OXA48WT	Figure4	yes
ERT	OXA48	6	8	ECOR53	pUN4	OXA48WT	Figure4	yes
ERT	CTXM15	1	0.5	ECOR53	pUN4	CTXM15	Figure4	yes
ERT	CTXM15	2	0.5	ECOR53	pUN4	CTXM15	Figure4	yes
ERT	CTXM15	3	0.06	ECOR53	pUN4	CTXM15	Figure4	yes
ERT	CTXM15	4	0.12	ECOR53	pUN4	CTXM15	Figure4	yes
ERT	CTXM15	5	0.12	ECOR53	pUN4	CTXM15	Figure4	yes
ERT	CTXM15	6	0.12	ECOR53	pUN4	CTXM15	Figure4	yes
ERT	empty	1	0.007	ECOR61	emtpy	empty	Figure4	no
ERT	empty	2	0.007	ECOR61	emtpy	empty	Figure4	no
ERT	empty	3	0.007	ECOR61	emtpy	empty	Figure4	no
ERT	empty	4	0.007	ECOR61	emtpy	empty	Figure4	no
ERT	empty	5	0.007	ECOR61	emtpy	empty	Figure4	no
ERT	empty	6	0.007	ECOR61	emtpy	empty	Figure4	no
ERT	pUN	1	0.015	ECOR61	pUN4	empty	Figure4	no
ERT	pUN	2	0.015	ECOR61	pUN4	empty	Figure4	no
ERT	pUN	3	0.015	ECOR61	pUN4	empty	Figure4	no
ERT	pUN	4	0.015	ECOR61	pUN4	empty	Figure4	no
ERT	pUN	5	0.015	ECOR61	pUN4	empty	Figure4	no
ERT	pUN	6	0.015	ECOR61	pUN4	empty	Figure4	no
ERT	OXA48	1	0.25	ECOR61	pUN4	OXA48WT	Figure4	yes
ERT	OXA48	2	0.125	ECOR61	pUN4	OXA48WT	Figure4	yes
ERT	OXA48	3	0.125	ECOR61	pUN4	OXA48WT	Figure4	yes
ERT	OXA48	4	0.25	ECOR61	pUN4	OXA48WT	Figure4	yes
ERT	OXA48	5	0.25	ECOR61	pUN4	OXA48WT	Figure4	yes
ERT	OXA48	6	0.125	ECOR61	pUN4	OXA48WT	Figure4	yes
ERT	CTXM15	1	0.25	ECOR61	pUN4	CTXM15	Figure4	yes
ERT	CTXM15	2	0.12	ECOR61	pUN4	CTXM15	Figure4	yes
ERT	CTXM15	3	0.12	ECOR61	pUN4	CTXM15	Figure4	yes
ERT	CTXM15	4	0.5	ECOR61	pUN4	CTXM15	Figure4	yes
ERT	CTXM15	5	0.12	ECOR61	pUN4	CTXM15	Figure4	yes
ERT	CTXM15	6	0.12	ECOR61	pUN4	CTXM15	Figure4	yes
AZI	empty	1	16	J53	emtpy	empty	Figure4	no
AZI	empty	2	16	J53	emtpy	empty	Figure4	no
AZI	empty	3	16	J53	emtpy	empty	Figure4	no
AZI	empty	4	16	J53	emtpy	empty	Figure4	no
AZI	empty	5	32	J53	emtpy	empty	Figure4	no
AZI	empty	6	16	J53	emtpy	empty	Figure4	no
AZI	pUN	1	16	J53	pUN4	empty	Figure4	no
AZI	pUN	2	16	J53	pUN4	empty	Figure4	no
AZI	pUN	3	16	J53	pUN4	empty	Figure4	no
AZI	pUN	4	32	J53	pUN4	empty	Figure4	no
AZI	pUN	5	16	J53	pUN4	empty	Figure4	no
AZI	pUN	6	16	J53	pUN4	empty	Figure4	no
AZI	OXA48	1	8	J53	pUN4	OXA48WT	Figure4	yes
AZI	OXA48	2	4	J53	pUN4	OXA48WT	Figure4	yes
AZI	OXA48	3	8	J53	pUN4	OXA48WT	Figure4	yes
AZI	OXA48	4	8	J53	pUN4	OXA48WT	Figure4	yes
AZI	OXA48	5	8	J53	pUN4	OXA48WT	Figure4	yes
AZI	OXA48	6	8	J53	pUN4	OXA48WT	Figure4	yes
AZI	CTXM15	1	16	J53	pUN4	CTXM15	Figure4	yes
AZI	CTXM15	2	16	J53	pUN4	CTXM15	Figure4	yes
AZI	CTXM15	3	16	J53	pUN4	CTXM15	Figure4	yes
AZI	CTXM15	4	4	J53	pUN4	CTXM15	Figure4	yes
AZI	CTXM15	5	4	J53	pUN4	CTXM15	Figure4	yes
AZI	CTXM15	6	4	J53	pUN4	CTXM15	Figure4	yes
AZI	empty	1	16	ECOR01	emtpy	empty	Figure4	no
AZI	empty	2	16	ECOR01	emtpy	empty	Figure4	no
AZI	empty	3	16	ECOR01	emtpy	empty	Figure4	no
AZI	empty	4	16	ECOR01	emtpy	empty	Figure4	no
AZI	empty	5	16	ECOR01	emtpy	empty	Figure4	no
AZI	empty	6	16	ECOR01	emtpy	empty	Figure4	no
AZI	pUN	1	16	ECOR01	pUN4	empty	Figure4	no
AZI	pUN	2	16	ECOR01	pUN4	empty	Figure4	no
AZI	pUN	3	16	ECOR01	pUN4	empty	Figure4	no
AZI	pUN	4	16	ECOR01	pUN4	empty	Figure4	no
AZI	pUN	5	16	ECOR01	pUN4	empty	Figure4	no
AZI	pUN	6	16	ECOR01	pUN4	empty	Figure4	no
AZI	OXA48	1	8	ECOR01	pUN4	OXA48WT	Figure4	yes
AZI	OXA48	2	8	ECOR01	pUN4	OXA48WT	Figure4	yes
AZI	OXA48	3	8	ECOR01	pUN4	OXA48WT	Figure4	yes
AZI	OXA48	4	16	ECOR01	pUN4	OXA48WT	Figure4	yes
AZI	OXA48	5	16	ECOR01	pUN4	OXA48WT	Figure4	yes
AZI	OXA48	6	16	ECOR01	pUN4	OXA48WT	Figure4	yes
AZI	CTXM15	1	16	ECOR01	pUN4	CTXM15	Figure4	yes
AZI	CTXM15	2	8	ECOR01	pUN4	CTXM15	Figure4	yes
AZI	CTXM15	3	8	ECOR01	pUN4	CTXM15	Figure4	yes
AZI	CTXM15	4	16	ECOR01	pUN4	CTXM15	Figure4	yes
AZI	CTXM15	5	16	ECOR01	pUN4	CTXM15	Figure4	yes
AZI	CTXM15	6	16	ECOR01	pUN4	CTXM15	Figure4	yes
AZI	empty	1	16	ECOR27	emtpy	empty	Figure4	no
AZI	empty	2	16	ECOR27	emtpy	empty	Figure4	no
AZI	empty	3	8	ECOR27	emtpy	empty	Figure4	no
AZI	empty	4	16	ECOR27	emtpy	empty	Figure4	no
AZI	empty	5	8	ECOR27	emtpy	empty	Figure4	no
AZI	empty	6	8	ECOR27	emtpy	empty	Figure4	no
AZI	pUN	1	16	ECOR27	pUN4	empty	Figure4	no
AZI	pUN	2	16	ECOR27	pUN4	empty	Figure4	no
AZI	pUN	3	16	ECOR27	pUN4	empty	Figure4	no
AZI	pUN	4	8	ECOR27	pUN4	empty	Figure4	no
AZI	pUN	5	8	ECOR27	pUN4	empty	Figure4	no
AZI	pUN	6	8	ECOR27	pUN4	empty	Figure4	no
AZI	OXA48	1	8	ECOR27	pUN4	OXA48WT	Figure4	yes
AZI	OXA48	2	8	ECOR27	pUN4	OXA48WT	Figure4	yes
AZI	OXA48	3	8	ECOR27	pUN4	OXA48WT	Figure4	yes
AZI	OXA48	4	4	ECOR27	pUN4	OXA48WT	Figure4	yes
AZI	OXA48	5	4	ECOR27	pUN4	OXA48WT	Figure4	yes
AZI	OXA48	6	8	ECOR27	pUN4	OXA48WT	Figure4	yes
AZI	CTXM15	1	8	ECOR27	pUN4	CTXM15	Figure4	yes
AZI	CTXM15	2	4	ECOR27	pUN4	CTXM15	Figure4	yes
AZI	CTXM15	3	2	ECOR27	pUN4	CTXM15	Figure4	yes
AZI	CTXM15	4	4	ECOR27	pUN4	CTXM15	Figure4	yes
AZI	CTXM15	5	4	ECOR27	pUN4	CTXM15	Figure4	yes
AZI	CTXM15	6	4	ECOR27	pUN4	CTXM15	Figure4	yes
AZI	empty	1	32	ECOR35	emtpy	empty	Figure4	no
AZI	empty	2	16	ECOR35	emtpy	empty	Figure4	no
AZI	empty	3	16	ECOR35	emtpy	empty	Figure4	no
AZI	empty	4	16	ECOR35	emtpy	empty	Figure4	no
AZI	empty	5	16	ECOR35	emtpy	empty	Figure4	no
AZI	empty	6	32	ECOR35	emtpy	empty	Figure4	no
AZI	pUN	1	16	ECOR35	pUN4	empty	Figure4	no
AZI	pUN	2	16	ECOR35	pUN4	empty	Figure4	no
AZI	pUN	3	16	ECOR35	pUN4	empty	Figure4	no
AZI	pUN	4	16	ECOR35	pUN4	empty	Figure4	no
AZI	pUN	5	32	ECOR35	pUN4	empty	Figure4	no
AZI	pUN	6	16	ECOR35	pUN4	empty	Figure4	no
AZI	OXA48	1	8	ECOR35	pUN4	OXA48WT	Figure4	yes
AZI	OXA48	2	8	ECOR35	pUN4	OXA48WT	Figure4	yes
AZI	OXA48	3	8	ECOR35	pUN4	OXA48WT	Figure4	yes
AZI	OXA48	4	8	ECOR35	pUN4	OXA48WT	Figure4	yes
AZI	OXA48	5	16	ECOR35	pUN4	OXA48WT	Figure4	yes
AZI	OXA48	6	16	ECOR35	pUN4	OXA48WT	Figure4	yes
AZI	CTXM15	1	8	ECOR35	pUN4	CTXM15	Figure4	yes
AZI	CTXM15	2	16	ECOR35	pUN4	CTXM15	Figure4	yes
AZI	CTXM15	3	16	ECOR35	pUN4	CTXM15	Figure4	yes
AZI	CTXM15	4	8	ECOR35	pUN4	CTXM15	Figure4	yes
AZI	CTXM15	5	8	ECOR35	pUN4	CTXM15	Figure4	yes
AZI	CTXM15	6	16	ECOR35	pUN4	CTXM15	Figure4	yes
AZI	empty	1	16	ECOR42	emtpy	empty	Figure4	no
AZI	empty	2	16	ECOR42	emtpy	empty	Figure4	no
AZI	empty	3	16	ECOR42	emtpy	empty	Figure4	no
AZI	empty	4	16	ECOR42	emtpy	empty	Figure4	no
AZI	empty	5	16	ECOR42	emtpy	empty	Figure4	no
AZI	empty	6	16	ECOR42	emtpy	empty	Figure4	no
AZI	pUN	1	16	ECOR42	pUN4	empty	Figure4	no
AZI	pUN	2	16	ECOR42	pUN4	empty	Figure4	no
AZI	pUN	3	16	ECOR42	pUN4	empty	Figure4	no
AZI	pUN	4	16	ECOR42	pUN4	empty	Figure4	no
AZI	pUN	5	16	ECOR42	pUN4	empty	Figure4	no
AZI	pUN	6	16	ECOR42	pUN4	empty	Figure4	no
AZI	OXA48	1	8	ECOR42	pUN4	OXA48WT	Figure4	yes
AZI	OXA48	2	8	ECOR42	pUN4	OXA48WT	Figure4	yes
AZI	OXA48	3	8	ECOR42	pUN4	OXA48WT	Figure4	yes
AZI	OXA48	4	8	ECOR42	pUN4	OXA48WT	Figure4	yes
AZI	OXA48	5	2	ECOR42	pUN4	OXA48WT	Figure4	yes
AZI	OXA48	6	8	ECOR42	pUN4	OXA48WT	Figure4	yes
AZI	CTXM15	1	8	ECOR42	pUN4	CTXM15	Figure4	yes
AZI	CTXM15	2	8	ECOR42	pUN4	CTXM15	Figure4	yes
AZI	CTXM15	3	8	ECOR42	pUN4	CTXM15	Figure4	yes
AZI	CTXM15	4	8	ECOR42	pUN4	CTXM15	Figure4	yes
AZI	CTXM15	5	8	ECOR42	pUN4	CTXM15	Figure4	yes
AZI	CTXM15	6	8	ECOR42	pUN4	CTXM15	Figure4	yes
AZI	empty	1	16	ECOR47	emtpy	empty	Figure4	no
AZI	empty	2	16	ECOR47	emtpy	empty	Figure4	no
AZI	empty	3	16	ECOR47	emtpy	empty	Figure4	no
AZI	empty	4	16	ECOR47	emtpy	empty	Figure4	no
AZI	empty	5	16	ECOR47	emtpy	empty	Figure4	no
AZI	empty	6	16	ECOR47	emtpy	empty	Figure4	no
AZI	pUN	1	16	ECOR47	pUN4	empty	Figure4	no
AZI	pUN	2	16	ECOR47	pUN4	empty	Figure4	no
AZI	pUN	3	16	ECOR47	pUN4	empty	Figure4	no
AZI	pUN	4	16	ECOR47	pUN4	empty	Figure4	no
AZI	pUN	5	16	ECOR47	pUN4	empty	Figure4	no
AZI	pUN	6	16	ECOR47	pUN4	empty	Figure4	no
AZI	OXA48	1	16	ECOR47	pUN4	OXA48WT	Figure4	yes
AZI	OXA48	2	16	ECOR47	pUN4	OXA48WT	Figure4	yes
AZI	OXA48	3	16	ECOR47	pUN4	OXA48WT	Figure4	yes
AZI	OXA48	4	8	ECOR47	pUN4	OXA48WT	Figure4	yes
AZI	OXA48	5	8	ECOR47	pUN4	OXA48WT	Figure4	yes
AZI	OXA48	6	16	ECOR47	pUN4	OXA48WT	Figure4	yes
AZI	CTXM15	1	8	ECOR47	pUN4	CTXM15	Figure4	yes
AZI	CTXM15	2	8	ECOR47	pUN4	CTXM15	Figure4	yes
AZI	CTXM15	3	8	ECOR47	pUN4	CTXM15	Figure4	yes
AZI	CTXM15	4	8	ECOR47	pUN4	CTXM15	Figure4	yes
AZI	CTXM15	5	16	ECOR47	pUN4	CTXM15	Figure4	yes
AZI	CTXM15	6	8	ECOR47	pUN4	CTXM15	Figure4	yes
AZI	empty	1	16	ECOR49	emtpy	empty	Figure4	no
AZI	empty	2	16	ECOR49	emtpy	empty	Figure4	no
AZI	empty	3	16	ECOR49	emtpy	empty	Figure4	no
AZI	empty	4	16	ECOR49	emtpy	empty	Figure4	no
AZI	empty	5	16	ECOR49	emtpy	empty	Figure4	no
AZI	empty	6	16	ECOR49	emtpy	empty	Figure4	no
AZI	pUN	1	16	ECOR49	pUN4	empty	Figure4	no
AZI	pUN	2	16	ECOR49	pUN4	empty	Figure4	no
AZI	pUN	3	16	ECOR49	pUN4	empty	Figure4	no
AZI	pUN	4	16	ECOR49	pUN4	empty	Figure4	no
AZI	pUN	5	16	ECOR49	pUN4	empty	Figure4	no
AZI	pUN	6	16	ECOR49	pUN4	empty	Figure4	no
AZI	OXA48	1	16	ECOR49	pUN4	OXA48WT	Figure4	yes
AZI	OXA48	2	8	ECOR49	pUN4	OXA48WT	Figure4	yes
AZI	OXA48	3	16	ECOR49	pUN4	OXA48WT	Figure4	yes
AZI	OXA48	4	8	ECOR49	pUN4	OXA48WT	Figure4	yes
AZI	OXA48	5	8	ECOR49	pUN4	OXA48WT	Figure4	yes
AZI	OXA48	6	8	ECOR49	pUN4	OXA48WT	Figure4	yes
AZI	CTXM15	1	16	ECOR49	pUN4	CTXM15	Figure4	yes
AZI	CTXM15	2	8	ECOR49	pUN4	CTXM15	Figure4	yes
AZI	CTXM15	3	8	ECOR49	pUN4	CTXM15	Figure4	yes
AZI	CTXM15	4	8	ECOR49	pUN4	CTXM15	Figure4	yes
AZI	CTXM15	5	8	ECOR49	pUN4	CTXM15	Figure4	yes
AZI	CTXM15	6	8	ECOR49	pUN4	CTXM15	Figure4	yes
AZI	empty	1	16	ECOR53	emtpy	empty	Figure4	no
AZI	empty	2	16	ECOR53	emtpy	empty	Figure4	no
AZI	empty	3	16	ECOR53	emtpy	empty	Figure4	no
AZI	empty	4	16	ECOR53	emtpy	empty	Figure4	no
AZI	empty	5	8	ECOR53	emtpy	empty	Figure4	no
AZI	empty	6	8	ECOR53	emtpy	empty	Figure4	no
AZI	pUN	1	16	ECOR53	pUN4	empty	Figure4	no
AZI	pUN	2	16	ECOR53	pUN4	empty	Figure4	no
AZI	pUN	3	16	ECOR53	pUN4	empty	Figure4	no
AZI	pUN	4	16	ECOR53	pUN4	empty	Figure4	no
AZI	pUN	5	16	ECOR53	pUN4	empty	Figure4	no
AZI	pUN	6	16	ECOR53	pUN4	empty	Figure4	no
AZI	OXA48	1	8	ECOR53	pUN4	OXA48WT	Figure4	yes
AZI	OXA48	2	8	ECOR53	pUN4	OXA48WT	Figure4	yes
AZI	OXA48	3	8	ECOR53	pUN4	OXA48WT	Figure4	yes
AZI	OXA48	4	8	ECOR53	pUN4	OXA48WT	Figure4	yes
AZI	OXA48	5	8	ECOR53	pUN4	OXA48WT	Figure4	yes
AZI	OXA48	6	8	ECOR53	pUN4	OXA48WT	Figure4	yes
AZI	CTXM15	1	8	ECOR53	pUN4	CTXM15	Figure4	yes
AZI	CTXM15	2	8	ECOR53	pUN4	CTXM15	Figure4	yes
AZI	CTXM15	3	8	ECOR53	pUN4	CTXM15	Figure4	yes
AZI	CTXM15	4	8	ECOR53	pUN4	CTXM15	Figure4	yes
AZI	CTXM15	5	8	ECOR53	pUN4	CTXM15	Figure4	yes
AZI	CTXM15	6	8	ECOR53	pUN4	CTXM15	Figure4	yes
AZI	empty	1	16	ECOR61	emtpy	empty	Figure4	no
AZI	empty	2	16	ECOR61	emtpy	empty	Figure4	no
AZI	empty	3	8	ECOR61	emtpy	empty	Figure4	no
AZI	empty	4	8	ECOR61	emtpy	empty	Figure4	no
AZI	empty	5	8	ECOR61	emtpy	empty	Figure4	no
AZI	empty	6	8	ECOR61	emtpy	empty	Figure4	no
AZI	pUN	1	16	ECOR61	pUN4	empty	Figure4	no
AZI	pUN	2	16	ECOR61	pUN4	empty	Figure4	no
AZI	pUN	3	8	ECOR61	pUN4	empty	Figure4	no
AZI	pUN	4	8	ECOR61	pUN4	empty	Figure4	no
AZI	pUN	5	8	ECOR61	pUN4	empty	Figure4	no
AZI	pUN	6	8	ECOR61	pUN4	empty	Figure4	no
AZI	OXA48	1	4	ECOR61	pUN4	OXA48WT	Figure4	yes
AZI	OXA48	2	8	ECOR61	pUN4	OXA48WT	Figure4	yes
AZI	OXA48	3	8	ECOR61	pUN4	OXA48WT	Figure4	yes
AZI	OXA48	4	8	ECOR61	pUN4	OXA48WT	Figure4	yes
AZI	OXA48	5	16	ECOR61	pUN4	OXA48WT	Figure4	yes
AZI	OXA48	6	16	ECOR61	pUN4	OXA48WT	Figure4	yes
AZI	CTXM15	1	16	ECOR61	pUN4	CTXM15	Figure4	yes
AZI	CTXM15	2	16	ECOR61	pUN4	CTXM15	Figure4	yes
AZI	CTXM15	3	8	ECOR61	pUN4	CTXM15	Figure4	yes
AZI	CTXM15	4	8	ECOR61	pUN4	CTXM15	Figure4	yes
AZI	CTXM15	5	16	ECOR61	pUN4	CTXM15	Figure4	yes
AZI	CTXM15	6	8	ECOR61	pUN4	CTXM15	Figure4	yes
AZI	empty	1	16	ECOR70	emtpy	empty	Figure4	no
AZI	empty	2	16	ECOR70	emtpy	empty	Figure4	no
AZI	empty	3	16	ECOR70	emtpy	empty	Figure4	no
AZI	empty	4	16	ECOR70	emtpy	empty	Figure4	no
AZI	empty	5	16	ECOR70	emtpy	empty	Figure4	no
AZI	empty	6	16	ECOR70	emtpy	empty	Figure4	no
AZI	pUN	1	16	ECOR70	pUN4	empty	Figure4	no
AZI	pUN	2	16	ECOR70	pUN4	empty	Figure4	no
AZI	pUN	3	16	ECOR70	pUN4	empty	Figure4	no
AZI	pUN	4	16	ECOR70	pUN4	empty	Figure4	no
AZI	pUN	5	16	ECOR70	pUN4	empty	Figure4	no
AZI	pUN	6	16	ECOR70	pUN4	empty	Figure4	no
AZI	OXA48	1	16	ECOR70	pUN4	OXA48WT	Figure4	yes
AZI	OXA48	2	16	ECOR70	pUN4	OXA48WT	Figure4	yes
AZI	OXA48	3	16	ECOR70	pUN4	OXA48WT	Figure4	yes
AZI	OXA48	4	16	ECOR70	pUN4	OXA48WT	Figure4	yes
AZI	OXA48	5	16	ECOR70	pUN4	OXA48WT	Figure4	yes
AZI	OXA48	6	16	ECOR70	pUN4	OXA48WT	Figure4	yes
AZI	CTXM15	1	16	ECOR70	pUN4	CTXM15	Figure4	yes
AZI	CTXM15	2	16	ECOR70	pUN4	CTXM15	Figure4	yes
AZI	CTXM15	3	16	ECOR70	pUN4	CTXM15	Figure4	yes
AZI	CTXM15	4	8	ECOR70	pUN4	CTXM15	Figure4	yes
AZI	CTXM15	5	8	ECOR70	pUN4	CTXM15	Figure4	yes
AZI	CTXM15	6	8	ECOR70	pUN4	CTXM15	Figure4	yes
COL	empty	1	4	J53	emtpy	empty	Figure4	no
COL	empty	2	4	J53	emtpy	empty	Figure4	no
COL	empty	3	4	J53	emtpy	empty	Figure4	no
COL	empty	4	8	J53	emtpy	empty	Figure4	no
COL	empty	5	8	J53	emtpy	empty	Figure4	no
COL	empty	6	8	J53	emtpy	empty	Figure4	no
COL	pUN	1	8	J53	pUN4	empty	Figure4	no
COL	pUN	2	8	J53	pUN4	empty	Figure4	no
COL	pUN	3	8	J53	pUN4	empty	Figure4	no
COL	pUN	4	4	J53	pUN4	empty	Figure4	no
COL	pUN	5	4	J53	pUN4	empty	Figure4	no
COL	pUN	6	4	J53	pUN4	empty	Figure4	no
COL	OXA48	1	2	J53	pUN4	OXA48WT	Figure4	yes
COL	OXA48	2	4	J53	pUN4	OXA48WT	Figure4	yes
COL	OXA48	3	4	J53	pUN4	OXA48WT	Figure4	yes
COL	OXA48	4	4	J53	pUN4	OXA48WT	Figure4	yes
COL	OXA48	5	4	J53	pUN4	OXA48WT	Figure4	yes
COL	OXA48	6	4	J53	pUN4	OXA48WT	Figure4	yes
COL	CTXM15	1	4	J53	pUN4	CTXM15	Figure4	yes
COL	CTXM15	2	4	J53	pUN4	CTXM15	Figure4	yes
COL	CTXM15	3	4	J53	pUN4	CTXM15	Figure4	yes
COL	CTXM15	4	4	J53	pUN4	CTXM15	Figure4	yes
COL	CTXM15	5	2	J53	pUN4	CTXM15	Figure4	yes
COL	CTXM15	6	2	J53	pUN4	CTXM15	Figure4	yes
COL	empty	1	8	ECOR01	emtpy	empty	Figure4	no
COL	empty	2	8	ECOR01	emtpy	empty	Figure4	no
COL	empty	3	8	ECOR01	emtpy	empty	Figure4	no
COL	empty	4	4	ECOR01	emtpy	empty	Figure4	no
COL	empty	5	4	ECOR01	emtpy	empty	Figure4	no
COL	empty	6	4	ECOR01	emtpy	empty	Figure4	no
COL	pUN	1	4	ECOR01	pUN4	empty	Figure4	no
COL	pUN	2	8	ECOR01	pUN4	empty	Figure4	no
COL	pUN	3	4	ECOR01	pUN4	empty	Figure4	no
COL	pUN	4	8	ECOR01	pUN4	empty	Figure4	no
COL	pUN	5	4	ECOR01	pUN4	empty	Figure4	no
COL	pUN	6	8	ECOR01	pUN4	empty	Figure4	no
COL	OXA48	1	4	ECOR01	pUN4	OXA48WT	Figure4	yes
COL	OXA48	2	4	ECOR01	pUN4	OXA48WT	Figure4	yes
COL	OXA48	3	4	ECOR01	pUN4	OXA48WT	Figure4	yes
COL	OXA48	4	4	ECOR01	pUN4	OXA48WT	Figure4	yes
COL	OXA48	5	2	ECOR01	pUN4	OXA48WT	Figure4	yes
COL	OXA48	6	1	ECOR01	pUN4	OXA48WT	Figure4	yes
COL	CTXM15	1	4	ECOR01	pUN4	CTXM15	Figure4	yes
COL	CTXM15	2	2	ECOR01	pUN4	CTXM15	Figure4	yes
COL	CTXM15	3	2	ECOR01	pUN4	CTXM15	Figure4	yes
COL	CTXM15	4	4	ECOR01	pUN4	CTXM15	Figure4	yes
COL	CTXM15	5	4	ECOR01	pUN4	CTXM15	Figure4	yes
COL	CTXM15	6	4	ECOR01	pUN4	CTXM15	Figure4	yes
COL	empty	1	8	ECOR27	emtpy	empty	Figure4	no
COL	empty	2	8	ECOR27	emtpy	empty	Figure4	no
COL	empty	3	4	ECOR27	emtpy	empty	Figure4	no
COL	empty	4	8	ECOR27	emtpy	empty	Figure4	no
COL	empty	5	8	ECOR27	emtpy	empty	Figure4	no
COL	empty	6	8	ECOR27	emtpy	empty	Figure4	no
COL	pUN	1	8	ECOR27	pUN4	empty	Figure4	no
COL	pUN	2	8	ECOR27	pUN4	empty	Figure4	no
COL	pUN	3	8	ECOR27	pUN4	empty	Figure4	no
COL	pUN	4	8	ECOR27	pUN4	empty	Figure4	no
COL	pUN	5	8	ECOR27	pUN4	empty	Figure4	no
COL	pUN	6	4	ECOR27	pUN4	empty	Figure4	no
COL	OXA48	1	4	ECOR27	pUN4	OXA48WT	Figure4	yes
COL	OXA48	2	2	ECOR27	pUN4	OXA48WT	Figure4	yes
COL	OXA48	3	4	ECOR27	pUN4	OXA48WT	Figure4	yes
COL	OXA48	4	4	ECOR27	pUN4	OXA48WT	Figure4	yes
COL	OXA48	5	4	ECOR27	pUN4	OXA48WT	Figure4	yes
COL	OXA48	6	4	ECOR27	pUN4	OXA48WT	Figure4	yes
COL	CTXM15	1	4	ECOR27	pUN4	CTXM15	Figure4	yes
COL	CTXM15	2	4	ECOR27	pUN4	CTXM15	Figure4	yes
COL	CTXM15	3	4	ECOR27	pUN4	CTXM15	Figure4	yes
COL	CTXM15	4	4	ECOR27	pUN4	CTXM15	Figure4	yes
COL	CTXM15	5	4	ECOR27	pUN4	CTXM15	Figure4	yes
COL	CTXM15	6	4	ECOR27	pUN4	CTXM15	Figure4	yes
COL	empty	1	8	ECOR35	emtpy	empty	Figure4	no
COL	empty	2	8	ECOR35	emtpy	empty	Figure4	no
COL	empty	3	8	ECOR35	emtpy	empty	Figure4	no
COL	empty	4	8	ECOR35	emtpy	empty	Figure4	no
COL	empty	5	8	ECOR35	emtpy	empty	Figure4	no
COL	empty	6	8	ECOR35	emtpy	empty	Figure4	no
COL	pUN	1	8	ECOR35	pUN4	empty	Figure4	no
COL	pUN	2	8	ECOR35	pUN4	empty	Figure4	no
COL	pUN	3	8	ECOR35	pUN4	empty	Figure4	no
COL	pUN	4	4	ECOR35	pUN4	empty	Figure4	no
COL	pUN	5	4	ECOR35	pUN4	empty	Figure4	no
COL	pUN	6	4	ECOR35	pUN4	empty	Figure4	no
COL	OXA48	1	4	ECOR35	pUN4	OXA48WT	Figure4	yes
COL	OXA48	2	4	ECOR35	pUN4	OXA48WT	Figure4	yes
COL	OXA48	3	4	ECOR35	pUN4	OXA48WT	Figure4	yes
COL	OXA48	4	4	ECOR35	pUN4	OXA48WT	Figure4	yes
COL	OXA48	5	4	ECOR35	pUN4	OXA48WT	Figure4	yes
COL	OXA48	6	4	ECOR35	pUN4	OXA48WT	Figure4	yes
COL	CTXM15	1	4	ECOR35	pUN4	CTXM15	Figure4	yes
COL	CTXM15	2	4	ECOR35	pUN4	CTXM15	Figure4	yes
COL	CTXM15	3	4	ECOR35	pUN4	CTXM15	Figure4	yes
COL	CTXM15	4	4	ECOR35	pUN4	CTXM15	Figure4	yes
COL	CTXM15	5	4	ECOR35	pUN4	CTXM15	Figure4	yes
COL	CTXM15	6	4	ECOR35	pUN4	CTXM15	Figure4	yes
COL	empty	1	8	ECOR42	emtpy	empty	Figure4	no
COL	empty	2	8	ECOR42	emtpy	empty	Figure4	no
COL	empty	3	8	ECOR42	emtpy	empty	Figure4	no
COL	empty	4	4	ECOR42	emtpy	empty	Figure4	no
COL	empty	5	8	ECOR42	emtpy	empty	Figure4	no
COL	empty	6	4	ECOR42	emtpy	empty	Figure4	no
COL	pUN	1	8	ECOR42	pUN4	empty	Figure4	no
COL	pUN	2	8	ECOR42	pUN4	empty	Figure4	no
COL	pUN	3	4	ECOR42	pUN4	empty	Figure4	no
COL	pUN	4	8	ECOR42	pUN4	empty	Figure4	no
COL	pUN	5	8	ECOR42	pUN4	empty	Figure4	no
COL	pUN	6	4	ECOR42	pUN4	empty	Figure4	no
COL	OXA48	1	4	ECOR42	pUN4	OXA48WT	Figure4	yes
COL	OXA48	2	8	ECOR42	pUN4	OXA48WT	Figure4	yes
COL	OXA48	3	8	ECOR42	pUN4	OXA48WT	Figure4	yes
COL	OXA48	4	4	ECOR42	pUN4	OXA48WT	Figure4	yes
COL	OXA48	5	8	ECOR42	pUN4	OXA48WT	Figure4	yes
COL	OXA48	6	4	ECOR42	pUN4	OXA48WT	Figure4	yes
COL	CTXM15	1	4	ECOR42	pUN4	CTXM15	Figure4	yes
COL	CTXM15	2	8	ECOR42	pUN4	CTXM15	Figure4	yes
COL	CTXM15	3	4	ECOR42	pUN4	CTXM15	Figure4	yes
COL	CTXM15	4	4	ECOR42	pUN4	CTXM15	Figure4	yes
COL	CTXM15	5	4	ECOR42	pUN4	CTXM15	Figure4	yes
COL	CTXM15	6	4	ECOR42	pUN4	CTXM15	Figure4	yes
COL	empty	1	8	ECOR47	emtpy	empty	Figure4	no
COL	empty	2	8	ECOR47	emtpy	empty	Figure4	no
COL	empty	3	4	ECOR47	emtpy	empty	Figure4	no
COL	empty	4	8	ECOR47	emtpy	empty	Figure4	no
COL	empty	5	8	ECOR47	emtpy	empty	Figure4	no
COL	empty	6	8	ECOR47	emtpy	empty	Figure4	no
COL	pUN	1	4	ECOR47	pUN4	empty	Figure4	no
COL	pUN	2	8	ECOR47	pUN4	empty	Figure4	no
COL	pUN	3	4	ECOR47	pUN4	empty	Figure4	no
COL	pUN	4	8	ECOR47	pUN4	empty	Figure4	no
COL	pUN	5	8	ECOR47	pUN4	empty	Figure4	no
COL	pUN	6	8	ECOR47	pUN4	empty	Figure4	no
COL	OXA48	1	8	ECOR47	pUN4	OXA48WT	Figure4	yes
COL	OXA48	2	8	ECOR47	pUN4	OXA48WT	Figure4	yes
COL	OXA48	3	4	ECOR47	pUN4	OXA48WT	Figure4	yes
COL	OXA48	4	4	ECOR47	pUN4	OXA48WT	Figure4	yes
COL	OXA48	5	4	ECOR47	pUN4	OXA48WT	Figure4	yes
COL	OXA48	6	4	ECOR47	pUN4	OXA48WT	Figure4	yes
COL	CTXM15	1	4	ECOR47	pUN4	CTXM15	Figure4	yes
COL	CTXM15	2	4	ECOR47	pUN4	CTXM15	Figure4	yes
COL	CTXM15	3	4	ECOR47	pUN4	CTXM15	Figure4	yes
COL	CTXM15	4	4	ECOR47	pUN4	CTXM15	Figure4	yes
COL	CTXM15	5	4	ECOR47	pUN4	CTXM15	Figure4	yes
COL	CTXM15	6	8	ECOR47	pUN4	CTXM15	Figure4	yes
COL	empty	1	4	ECOR49	emtpy	empty	Figure4	no
COL	empty	2	8	ECOR49	emtpy	empty	Figure4	no
COL	empty	3	4	ECOR49	emtpy	empty	Figure4	no
COL	empty	4	4	ECOR49	emtpy	empty	Figure4	no
COL	empty	5	2	ECOR49	emtpy	empty	Figure4	no
COL	empty	6	2	ECOR49	emtpy	empty	Figure4	no
COL	pUN	1	8	ECOR49	pUN4	empty	Figure4	no
COL	pUN	2	8	ECOR49	pUN4	empty	Figure4	no
COL	pUN	3	8	ECOR49	pUN4	empty	Figure4	no
COL	pUN	4	4	ECOR49	pUN4	empty	Figure4	no
COL	pUN	5	4	ECOR49	pUN4	empty	Figure4	no
COL	pUN	6	4	ECOR49	pUN4	empty	Figure4	no
COL	OXA48	1	1	ECOR49	pUN4	OXA48WT	Figure4	yes
COL	OXA48	2	1	ECOR49	pUN4	OXA48WT	Figure4	yes
COL	OXA48	3	1	ECOR49	pUN4	OXA48WT	Figure4	yes
COL	OXA48	5	4	ECOR49	pUN4	OXA48WT	Figure4	yes
COL	OXA48	6	4	ECOR49	pUN4	OXA48WT	Figure4	yes
COL	CTXM15	1	4	ECOR49	pUN4	CTXM15	Figure4	yes
COL	CTXM15	2	4	ECOR49	pUN4	CTXM15	Figure4	yes
COL	CTXM15	3	4	ECOR49	pUN4	CTXM15	Figure4	yes
COL	CTXM15	4	2	ECOR49	pUN4	CTXM15	Figure4	yes
COL	CTXM15	5	1	ECOR49	pUN4	CTXM15	Figure4	yes
COL	CTXM15	6	4	ECOR49	pUN4	CTXM15	Figure4	yes
COL	empty	1	4	ECOR53	emtpy	empty	Figure4	no
COL	empty	2	4	ECOR53	emtpy	empty	Figure4	no
COL	empty	3	4	ECOR53	emtpy	empty	Figure4	no
COL	empty	4	2	ECOR53	emtpy	empty	Figure4	no
COL	empty	5	4	ECOR53	emtpy	empty	Figure4	no
COL	empty	6	2	ECOR53	emtpy	empty	Figure4	no
COL	pUN	1	4	ECOR53	pUN4	empty	Figure4	no
COL	pUN	2	2	ECOR53	pUN4	empty	Figure4	no
COL	pUN	3	8	ECOR53	pUN4	empty	Figure4	no
COL	pUN	4	4	ECOR53	pUN4	empty	Figure4	no
COL	pUN	5	4	ECOR53	pUN4	empty	Figure4	no
COL	pUN	6	4	ECOR53	pUN4	empty	Figure4	no
COL	OXA48	1	4	ECOR53	pUN4	OXA48WT	Figure4	yes
COL	OXA48	2	2	ECOR53	pUN4	OXA48WT	Figure4	yes
COL	OXA48	3	4	ECOR53	pUN4	OXA48WT	Figure4	yes
COL	OXA48	4	2	ECOR53	pUN4	OXA48WT	Figure4	yes
COL	OXA48	5	4	ECOR53	pUN4	OXA48WT	Figure4	yes
COL	OXA48	6	2	ECOR53	pUN4	OXA48WT	Figure4	yes
COL	CTXM15	1	4	ECOR53	pUN4	CTXM15	Figure4	yes
COL	CTXM15	2	4	ECOR53	pUN4	CTXM15	Figure4	yes
COL	CTXM15	3	4	ECOR53	pUN4	CTXM15	Figure4	yes
COL	CTXM15	4	4	ECOR53	pUN4	CTXM15	Figure4	yes
COL	CTXM15	5	2	ECOR53	pUN4	CTXM15	Figure4	yes
COL	CTXM15	6	2	ECOR53	pUN4	CTXM15	Figure4	yes
COL	empty	1	4	ECOR61	emtpy	empty	Figure4	no
COL	empty	2	4	ECOR61	emtpy	empty	Figure4	no
COL	empty	3	4	ECOR61	emtpy	empty	Figure4	no
COL	empty	4	2	ECOR61	emtpy	empty	Figure4	no
COL	empty	5	4	ECOR61	emtpy	empty	Figure4	no
COL	empty	6	4	ECOR61	emtpy	empty	Figure4	no
COL	pUN	1	4	ECOR61	pUN4	empty	Figure4	no
COL	pUN	2	4	ECOR61	pUN4	empty	Figure4	no
COL	pUN	3	4	ECOR61	pUN4	empty	Figure4	no
COL	pUN	4	4	ECOR61	pUN4	empty	Figure4	no
COL	pUN	5	4	ECOR61	pUN4	empty	Figure4	no
COL	pUN	6	4	ECOR61	pUN4	empty	Figure4	no
COL	OXA48	1	4	ECOR61	pUN4	OXA48WT	Figure4	yes
COL	OXA48	2	4	ECOR61	pUN4	OXA48WT	Figure4	yes
COL	OXA48	3	4	ECOR61	pUN4	OXA48WT	Figure4	yes
COL	OXA48	4	2	ECOR61	pUN4	OXA48WT	Figure4	yes
COL	OXA48	5	4	ECOR61	pUN4	OXA48WT	Figure4	yes
COL	OXA48	6	2	ECOR61	pUN4	OXA48WT	Figure4	yes
COL	CTXM15	1	2	ECOR61	pUN4	CTXM15	Figure4	yes
COL	CTXM15	2	2	ECOR61	pUN4	CTXM15	Figure4	yes
COL	CTXM15	3	2	ECOR61	pUN4	CTXM15	Figure4	yes
COL	CTXM15	4	4	ECOR61	pUN4	CTXM15	Figure4	yes
COL	CTXM15	5	4	ECOR61	pUN4	CTXM15	Figure4	yes
COL	CTXM15	6	4	ECOR61	pUN4	CTXM15	Figure4	yes
COL	empty	1	8	ECOR70	emtpy	empty	Figure4	no
COL	empty	2	8	ECOR70	emtpy	empty	Figure4	no
COL	empty	3	8	ECOR70	emtpy	empty	Figure4	no
COL	empty	4	4	ECOR70	emtpy	empty	Figure4	no
COL	empty	5	4	ECOR70	emtpy	empty	Figure4	no
COL	empty	6	4	ECOR70	emtpy	empty	Figure4	no
COL	pUN	1	4	ECOR70	pUN4	empty	Figure4	no
COL	pUN	2	4	ECOR70	pUN4	empty	Figure4	no
COL	pUN	3	4	ECOR70	pUN4	empty	Figure4	no
COL	pUN	4	8	ECOR70	pUN4	empty	Figure4	no
COL	pUN	5	8	ECOR70	pUN4	empty	Figure4	no
COL	pUN	6	8	ECOR70	pUN4	empty	Figure4	no
COL	OXA48	1	4	ECOR70	pUN4	OXA48WT	Figure4	yes
COL	OXA48	2	4	ECOR70	pUN4	OXA48WT	Figure4	yes
COL	OXA48	3	4	ECOR70	pUN4	OXA48WT	Figure4	yes
COL	OXA48	4	2	ECOR70	pUN4	OXA48WT	Figure4	yes
COL	OXA48	5	4	ECOR70	pUN4	OXA48WT	Figure4	yes
COL	OXA48	6	2	ECOR70	pUN4	OXA48WT	Figure4	yes
COL	CTXM15	1	4	ECOR70	pUN4	CTXM15	Figure4	yes
COL	CTXM15	2	2	ECOR70	pUN4	CTXM15	Figure4	yes
COL	CTXM15	3	2	ECOR70	pUN4	CTXM15	Figure4	yes
COL	CTXM15	4	4	ECOR70	pUN4	CTXM15	Figure4	yes
COL	CTXM15	5	4	ECOR70	pUN4	CTXM15	Figure4	yes
COL	CTXM15	6	4	ECOR70	pUN4	CTXM15	Figure4	yes
CTX	empty	1	0.25	J53	emtpy	empty	Figure4	no
CTX	empty	2	0.12	J53	emtpy	empty	Figure4	no
CTX	empty	3	0.12	J53	emtpy	empty	Figure4	no
CTX	empty	4	0.12	J53	emtpy	empty	Figure4	no
CTX	empty	5	0.12	J53	emtpy	empty	Figure4	no
CTX	empty	6	0.25	J53	emtpy	empty	Figure4	no
CTX	pUN	1	0.25	J53	pUN4	empty	Figure4	no
CTX	pUN	2	0.12	J53	pUN4	empty	Figure4	no
CTX	pUN	3	0.12	J53	pUN4	empty	Figure4	no
CTX	pUN	4	0.12	J53	pUN4	empty	Figure4	no
CTX	pUN	5	0.25	J53	pUN4	empty	Figure4	no
CTX	pUN	6	0.12	J53	pUN4	empty	Figure4	no
CTX	OXA48	1	2	J53	pUN4	OXA48WT	Figure4	yes
CTX	OXA48	2	2	J53	pUN4	OXA48WT	Figure4	yes
CTX	OXA48	3	2	J53	pUN4	OXA48WT	Figure4	yes
CTX	OXA48	4	2	J53	pUN4	OXA48WT	Figure4	yes
CTX	OXA48	5	2	J53	pUN4	OXA48WT	Figure4	yes
CTX	OXA48	6	2	J53	pUN4	OXA48WT	Figure4	yes
CTX	CTXM15	1	2	J53	pUN4	CTXM15	Figure4	yes
CTX	CTXM15	2	2	J53	pUN4	CTXM15	Figure4	yes
CTX	CTXM15	3	2	J53	pUN4	CTXM15	Figure4	yes
CTX	CTXM15	4	2	J53	pUN4	CTXM15	Figure4	yes
CTX	CTXM15	5	2	J53	pUN4	CTXM15	Figure4	yes
CTX	CTXM15	6	2	J53	pUN4	CTXM15	Figure4	yes
CTX	empty	1	0.12	ECOR01	emtpy	empty	Figure4	no
CTX	empty	2	0.12	ECOR01	emtpy	empty	Figure4	no
CTX	empty	3	0.12	ECOR01	emtpy	empty	Figure4	no
CTX	pUN	1	0.125	ECOR01	pUN4	empty	Figure4	no
CTX	pUN	2	0.125	ECOR01	pUN4	empty	Figure4	no
CTX	pUN	3	0.125	ECOR01	pUN4	empty	Figure4	no
CTX	pUN	4	0.06	ECOR01	pUN4	empty	Figure4	no
CTX	pUN	5	0.06	ECOR01	pUN4	empty	Figure4	no
CTX	pUN	6	0.125	ECOR01	pUN4	empty	Figure4	no
CTX	OXA48	1	2	ECOR01	pUN4	OXA48WT	Figure4	yes
CTX	OXA48	2	2	ECOR01	pUN4	OXA48WT	Figure4	yes
CTX	OXA48	3	2	ECOR01	pUN4	OXA48WT	Figure4	yes
CTX	OXA48	4	0.12	ECOR01	pUN4	OXA48WT	Figure4	yes
CTX	OXA48	5	0.25	ECOR01	pUN4	OXA48WT	Figure4	yes
CTX	OXA48	6	NA	ECOR01	pUN4	OXA48WT	Figure4	yes
CTX	CTXM15	1	64	ECOR01	pUN4	CTXM15	Figure4	yes
CTX	CTXM15	2	64	ECOR01	pUN4	CTXM15	Figure4	yes
CTX	CTXM15	3	64	ECOR01	pUN4	CTXM15	Figure4	yes
CTX	CTXM15	4	64	ECOR01	pUN4	CTXM15	Figure4	yes
CTX	CTXM15	5	64	ECOR01	pUN4	CTXM15	Figure4	yes
CTX	CTXM15	6	64	ECOR01	pUN4	CTXM15	Figure4	yes
CTX	empty	4	0.12	ECOR27	emtpy	empty	Figure4	no
CTX	empty	5	0.12	ECOR27	emtpy	empty	Figure4	no
CTX	empty	6	0.12	ECOR27	emtpy	empty	Figure4	no
CTX	pUN	1	0.125	ECOR27	pUN4	empty	Figure4	no
CTX	pUN	2	0.125	ECOR27	pUN4	empty	Figure4	no
CTX	pUN	3	0.25	ECOR27	pUN4	empty	Figure4	no
CTX	pUN	4	0.125	ECOR27	pUN4	empty	Figure4	no
CTX	pUN	5	0.125	ECOR27	pUN4	empty	Figure4	no
CTX	pUN	6	0.125	ECOR27	pUN4	empty	Figure4	no
CTX	OXA48	1	2	ECOR27	pUN4	OXA48WT	Figure4	yes
CTX	OXA48	2	2	ECOR27	pUN4	OXA48WT	Figure4	yes
CTX	OXA48	3	2	ECOR27	pUN4	OXA48WT	Figure4	yes
CTX	CTXM15	1	64	ECOR27	pUN4	CTXM15	Figure4	yes
CTX	CTXM15	2	64	ECOR27	pUN4	CTXM15	Figure4	yes
CTX	CTXM15	3	64	ECOR27	pUN4	CTXM15	Figure4	yes
CTX	CTXM15	4	64	ECOR27	pUN4	CTXM15	Figure4	yes
CTX	CTXM15	5	64	ECOR27	pUN4	CTXM15	Figure4	yes
CTX	CTXM15	6	64	ECOR27	pUN4	CTXM15	Figure4	yes
CTX	empty	4	0.12	ECOR47	emtpy	empty	Figure4	no
CTX	empty	5	0.25	ECOR47	emtpy	empty	Figure4	no
CTX	empty	6	0.12	ECOR47	emtpy	empty	Figure4	no
CTX	pUN	1	0.125	ECOR47	pUN4	empty	Figure4	no
CTX	pUN	2	0.125	ECOR47	pUN4	empty	Figure4	no
CTX	pUN	3	0.25	ECOR47	pUN4	empty	Figure4	no
CTX	pUN	4	0.125	ECOR47	pUN4	empty	Figure4	no
CTX	pUN	5	0.125	ECOR47	pUN4	empty	Figure4	no
CTX	pUN	6	0.125	ECOR47	pUN4	empty	Figure4	no
CTX	OXA48	5	2	ECOR47	pUN4	OXA48WT	Figure4	yes
CTX	OXA48	6	2	ECOR47	pUN4	OXA48WT	Figure4	yes
CTX	CTXM15	1	64	ECOR47	pUN4	CTXM15	Figure4	yes
CTX	CTXM15	2	64	ECOR47	pUN4	CTXM15	Figure4	yes
CTX	CTXM15	3	64	ECOR47	pUN4	CTXM15	Figure4	yes
CTX	CTXM15	4	64	ECOR47	pUN4	CTXM15	Figure4	yes
CTX	CTXM15	5	64	ECOR47	pUN4	CTXM15	Figure4	yes
CTX	CTXM15	6	64	ECOR47	pUN4	CTXM15	Figure4	yes
CTX	empty	4	0.12	ECOR53	emtpy	empty	Figure4	no
CTX	empty	5	0.12	ECOR53	emtpy	empty	Figure4	no
CTX	empty	6	0.12	ECOR53	emtpy	empty	Figure4	no
CTX	pUN	1	0.125	ECOR53	pUN4	empty	Figure4	no
CTX	pUN	2	0.125	ECOR53	pUN4	empty	Figure4	no
CTX	pUN	3	0.125	ECOR53	pUN4	empty	Figure4	no
CTX	pUN	4	0.125	ECOR53	pUN4	empty	Figure4	no
CTX	pUN	5	0.125	ECOR53	pUN4	empty	Figure4	no
CTX	pUN	6	0.25	ECOR53	pUN4	empty	Figure4	no
CTX	OXA48	1	2	ECOR53	pUN4	OXA48WT	Figure4	yes
CTX	OXA48	2	2	ECOR53	pUN4	OXA48WT	Figure4	yes
CTX	OXA48	3	2	ECOR53	pUN4	OXA48WT	Figure4	yes
CTX	CTXM15	1	64	ECOR53	pUN4	CTXM15	Figure4	yes
CTX	CTXM15	2	64	ECOR53	pUN4	CTXM15	Figure4	yes
CTX	CTXM15	3	64	ECOR53	pUN4	CTXM15	Figure4	yes
CTX	CTXM15	4	64	ECOR53	pUN4	CTXM15	Figure4	yes
CTX	CTXM15	5	64	ECOR53	pUN4	CTXM15	Figure4	yes
CTX	CTXM15	6	64	ECOR53	pUN4	CTXM15	Figure4	yes
ERT	empty	1	0.25	ECOR49	emtpy	empty	Figure4	no
ERT	empty	2	0.015	ECOR49	emtpy	empty	Figure4	no
ERT	empty	3	0.007	ECOR49	emtpy	empty	Figure4	no
ERT	empty	4	0.007	ECOR49	emtpy	empty	Figure4	no
ERT	empty	5	0.007	ECOR49	emtpy	empty	Figure4	no
ERT	empty	6	0.007	ECOR49	emtpy	empty	Figure4	no
ERT	pUN	1	0.015	ECOR49	pUN4	empty	Figure4	no
ERT	pUN	2	0.015	ECOR49	pUN4	empty	Figure4	no
ERT	pUN	3	0.015	ECOR49	pUN4	empty	Figure4	no
ERT	pUN	4	0.015	ECOR49	pUN4	empty	Figure4	no
ERT	pUN	5	0.015	ECOR49	pUN4	empty	Figure4	no
ERT	pUN	6	0.015	ECOR49	pUN4	empty	Figure4	no
ERT	OXA48	1	2	ECOR49	pUN4	OXA48WT	Figure4	yes
ERT	OXA48	2	2	ECOR49	pUN4	OXA48WT	Figure4	yes
ERT	OXA48	3	2	ECOR49	pUN4	OXA48WT	Figure4	yes
ERT	OXA48	4	1	ECOR49	pUN4	OXA48WT	Figure4	yes
ERT	OXA48	5	1	ECOR49	pUN4	OXA48WT	Figure4	yes
ERT	OXA48	6	1	ECOR49	pUN4	OXA48WT	Figure4	yes
ERT	CTXM15	1	0.06	ECOR49	pUN4	CTXM15	Figure4	yes
ERT	CTXM15	2	0.03	ECOR49	pUN4	CTXM15	Figure4	yes
ERT	CTXM15	3	0.06	ECOR49	pUN4	CTXM15	Figure4	yes
ERT	CTXM15	4	0.125	ECOR49	pUN4	CTXM15	Figure4	yes
ERT	CTXM15	5	0.06	ECOR49	pUN4	CTXM15	Figure4	yes
ERT	CTXM15	6	0.06	ECOR49	pUN4	CTXM15	Figure4	yes
CTX	empty	1	0.25	ECOR49	emtpy	empty	Figure4	no
CTX	empty	2	0.125	ECOR49	emtpy	empty	Figure4	no
CTX	empty	3	0.125	ECOR49	emtpy	empty	Figure4	no
CTX	empty	4	0.125	ECOR49	emtpy	empty	Figure4	no
CTX	empty	5	0.125	ECOR49	emtpy	empty	Figure4	no
CTX	empty	6	0.125	ECOR49	emtpy	empty	Figure4	no
CTX	pUN	1	0.06	ECOR49	pUN4	empty	Figure4	no
CTX	pUN	2	0.125	ECOR49	pUN4	empty	Figure4	no
CTX	pUN	3	0.125	ECOR49	pUN4	empty	Figure4	no
CTX	pUN	4	0.125	ECOR49	pUN4	empty	Figure4	no
CTX	pUN	5	0.125	ECOR49	pUN4	empty	Figure4	no
CTX	pUN	6	0.25	ECOR49	pUN4	empty	Figure4	no
CTX	OXA48	1	0.5	ECOR49	pUN4	OXA48WT	Figure4	yes
CTX	OXA48	2	0.5	ECOR49	pUN4	OXA48WT	Figure4	yes
CTX	OXA48	3	0.5	ECOR49	pUN4	OXA48WT	Figure4	yes
CTX	OXA48	4	0.5	ECOR49	pUN4	OXA48WT	Figure4	yes
CTX	OXA48	5	0.5	ECOR49	pUN4	OXA48WT	Figure4	yes
CTX	OXA48	6	0.5	ECOR49	pUN4	OXA48WT	Figure4	yes
CTX	CTXM15	1	64	ECOR49	pUN4	CTXM15	Figure4	yes
CTX	CTXM15	2	64	ECOR49	pUN4	CTXM15	Figure4	yes
[truncated: 76 more rows]

## Sheet: Figure 1b
Strain	Antibiotic	Concentration	Replicate	viable_cells
J53	col	0	A	4500000000
J53	col	0	B	3800000000
J53	col	0	C	5000000000
J53	col	0	D	3500000000
J53	col	0	E	3000000000
J53	col	1	A	3900000000
J53	col	1	B	2800000000
J53	col	1	C	2000000000
J53	col	1	D	2000000000
J53	col	2	A	3300000000
J53	col	2	B	2800000000
J53	col	2	C	3100000000
J53	col	2	D	2400000000
J53	col	4	A	3900000000
J53	col	4	B	2600000000
J53	col	4	C	500000000
J53	col	4	D	2600000000
pOXA-48WT	col	0	A	2600000000
pOXA-48WT	col	0	B	870000000
pOXA-48WT	col	0	C	1500000000
pOXA-48WT	col	1	A	2200000000
pOXA-48WT	col	1	B	1400000000
pOXA-48WT	col	1	C	1000000000
pOXA-48WT	col	1	D	1400000000
pOXA-48WT	col	2	A	2000000000
pOXA-48WT	col	2	B	400000000
pOXA-48WT	col	2	C	500000000
pOXA-48WT	col	2	D	1700000000
pOXA-48WT	col	4	A	100
pOXA-48WT	col	4	B	100
pOXA-48WT	col	4	C	100
pOXA-48WT	col	4	D	100
pOXA-48DEL	col	0	A	3400000000
pOXA-48DEL	col	0	B	5000000000
pOXA-48DEL	col	0	C	2800000000
pOXA-48DEL	col	1	A	3000000000
pOXA-48DEL	col	1	B	1900000000
pOXA-48DEL	col	1	C	1000000000
pOXA-48DEL	col	1	D	2100000000
pOXA-48DEL	col	2	A	4000000000
pOXA-48DEL	col	2	B	1800000000
pOXA-48DEL	col	2	C	2000000000
pOXA-48DEL	col	2	D	2300000000
pOXA-48DEL	col	4	A	3500000000
pOXA-48DEL	col	4	B	2600000000
pOXA-48DEL	col	4	C	1000000000
pOXA-48DEL	col	4	D	400000000
J53	azi	0	A	3800000000
J53	azi	0	B	7000000000
J53	azi	0	C	4300000000
J53	azi	0	D	3000000000
pOXA-48WT	azi	0	A	3000000000
pOXA-48WT	azi	0	B	4000000000
pOXA-48WT	azi	0	C	3100000000
pOXA-48DEL	azi	0	A	3800000000
pOXA-48DEL	azi	0	B	5000000000
pOXA-48DEL	azi	0	C	3500000000
pOXA-48DEL	azi	0	D	3000000000
J53	azi	1	A	870000000
J53	azi	1	B	580000000
J53	azi	1	C	1500000000
J53	azi	1	D	400000000
J53	azi	1	E	200000000
pOXA-48WT	azi	1	A	50000000
pOXA-48WT	azi	1	B	28000000
pOXA-48WT	azi	1	C	94000000
pOXA-48WT	azi	1	D	10000000
pOXA-48WT	azi	1	E	8000000
pOXA-48DEL	azi	1	A	840000000
pOXA-48DEL	azi	1	B	1100000000
pOXA-48DEL	azi	1	C	500000000
pOXA-48DEL	azi	1	D	1380000000
J53	azi	2	A	360000000
J53	azi	2	B	600000000
J53	azi	2	C	460000000
J53	azi	2	D	700000000
pOXA-48WT	azi	2	A	67000
pOXA-48WT	azi	2	B	20000
pOXA-48WT	azi	2	C	1000
pOXA-48WT	azi	2	D	1000
pOXA-48DEL	azi	2	A	460000000
pOXA-48DEL	azi	2	B	600000000
pOXA-48DEL	azi	2	C	68000000
pOXA-48DEL	azi	2	D	1000000000
J53	azi	4	A	80000000
J53	azi	4	B	140000000
J53	azi	4	C	490000000
J53	azi	4	D	100000000
pOXA-48WT	azi	4	A	100
pOXA-48WT	azi	4	B	100
pOXA-48WT	azi	4	C	100
pOXA-48WT	azi	4	D	100
pOXA-48DEL	azi	4	A	7000000
pOXA-48DEL	azi	4	B	3300000
pOXA-48DEL	azi	4	C	2000000
pOXA-48DEL	azi	4	D	90000000

## Sheet: Suppplementary Figure 2a
Plasmid	Concentration	Replicate	antibiotic	AUC	AUCrel
J53	0	B	colistin	1258.26	1.03715
pOXA-48WT	0	B	colistin	1182.18	0.974439
pOXA-48DEL	0	B	colistin	1287.32	1.0611
pOXA-48PV-D	0	B	colistin	1127.15	0.929084
pOXA-48PV-B	0	B	colistin	969.995	0.799541
pOXA-48PV-O	0	B	colistin	1156.46	0.953239
pOXA-48PV-E	0	B	colistin	1209.08	0.996612
pOXA-48PV-K	0	B	colistin	1171.04	0.965257
J53	0	C	colistin	954.165	0.786493
pOXA-48WT	0	C	colistin	779.335	0.642385
pOXA-48DEL	0	C	colistin	1019.12	0.840033
pOXA-48PV-O	0	C	colistin	774.42	0.638334
pOXA-48PV-B	0	C	colistin	658.27	0.542594
pOXA-48PV-E	0	C	colistin	818.975	0.675059
pOXA-48PV-K	0	C	colistin	774.53	0.638424
pOXA-48PV-D	0	C	colistin	795.52	0.655726
J53	0	H	colistin	962.73	0.793553
pOXA-48WT	0	H	colistin	767.235	0.632411
pOXA-48DEL	0	H	colistin	987.69	0.814126
pOXA-48PV-O	0	H	colistin	756.225	0.623336
pOXA-48PV-B	0	H	colistin	633.08	0.521831
pOXA-48PV-E	0	H	colistin	781.93	0.644524
pOXA-48PV-K	0	H	colistin	768.215	0.633219
pOXA-48PV-D	0	H	colistin	807.08	0.665254
pOXA-48pBAD-tet	0	B	colistin	1069.76	0.881774
pOXA-48pBAD-tet	0	C	colistin	1038.39	0.855921
J53	0	A	azi	1258.09	1.03701
pOXA-48WT	0	A	azi	1159.81	0.956
pOXA-48DEL	0	A	azi	1316.05	1.08478
pOXA-48PV-B	0	A	azi	1012.08	0.83423
pOXA-48PV-D	0	A	azi	1205.23	0.993439
pOXA-48PV-E	0	A	azi	1218.38	1.00428
pOXA-48PV-K	0	A	azi	1152.84	0.950259
pOXA-48WT	0	E	azi	934.395	0.770197
pOXA-48PV-O	0	E	azi	895.23	0.737914
pOXA-48PV-K	0	E	azi	904.14	0.745258
pOXA-48PV-D	0	E	azi	1070.52	0.882401
pOXA-48PV-B	0	E	azi	810.255	0.667871
pOXA-48PV-E	0	E	azi	989.19	0.815363
J53	0	E	azi	1168.29	0.96299
pOXA-48DEL	0	E	azi	1208.14	0.995842
J53	0	G	azi	1301.07	1.07243
pOXA-48WT	0	G	azi	1178.29	0.971233
pOXA-48DEL	0	G	azi	1324.13	1.09144
pOXA-48PV-D	0	G	azi	1053.64	0.868491
pOXA-48PV-O	0	G	azi	985.67	0.812461
pOXA-48PV-B	0	G	azi	922.895	0.760718
pOXA-48PV-K	0	G	azi	1057.21	0.871434
pOXA-48PV-E	0	G	azi	940.675	0.775373
pOXA-48pBAD-tet	0	A	azi	1049.89	0.865396
pOXA-48pBAD-tet	0	B	azi	1179.79	0.972469
pOXA-48pBAD-tet	0	C	azi	1139.3	0.939099

## Sheet: Supplementary Figure 2b
Strain	Medium	value
pOXA-48WT	LB	100
pOXA-48DEL	LB	100
pOXA-48PV-B	LB	100
pOXA-48PV-D	LB	100
pOXA-48PV-E	LB	96.87
pOXA-48PV-K	LB	100
pOXA-48PV-O	LB	100
pOXA-48TET	LB	100
pUN-OXA-48WT	LB	93
pOXA-48WT	AZI	36
pOXA-48DEL	AZI	93.75
pOXA-48PV-B	AZI	98.52
pOXA-48PV-D	AZI	90.1
pOXA-48PV-E	AZI	97
pOXA-48PV-K	AZI	90.6
pOXA-48PV-O	AZI	97
pOXA-48TET	AZI	90.3
pUN-OXA-48WT	AZI	100
pOXA-48WT	COL	43.3
pOXA-48DEL	COL	100
pOXA-48PV-B	COL	71.87
pOXA-48PV-D	COL	56.7
pOXA-48PV-E	COL	72
pOXA-48PV-K	COL	100
pOXA-48PV-O	COL	97
pOXA-48TET	COL	98
pUN-OXA-48WT	COL	100

## Sheet: Supplementary Figure 2c and d
Strain	median_fitnes	relative_fitness	MIC_col	MIC_azi
J53	1213.19	1	4	8
pOXA-48PV-E	947	0.780529	2	1
pOXA-48PV-D	981	0.808348	2	1.5
pOXA-48PV-K	1.062	0.875461	2	1
pOXA-48WT	1.047	0.863096	2	1
pOXA-48DEL	1.248	1.02847	4	8
pOXA-48PV-B	867	0.71429	2	0.75
pOXA-48PV-O	895	0.737914	2	2

## Sheet: Supplementary Figure 3
rep	strain	treatment	log2FC
1	pOXA-48	LB	11.5069
2	pOXA-48	LB	11.6297
3	pOXA-48	LB	11.3636
1	pOXA-48	COL	11.4977
2	pOXA-48	COL	11.3129
3	pOXA-48	COL	11.3151
1	pOXA-48	AZI	12.5939
2	pOXA-48	AZI	12.8306
3	pOXA-48	AZI	12.9252
1	pOXA-48	ERT	11.5736
2	pOXA-48	ERT	11.6159
3	pOXA-48	ERT	11.4732
2	pBAD-OXA-48	LB	-0.507843
3	pBAD-OXA-48	LB	0.507843
1	pBAD-OXA-48	COL	1.1966
2	pBAD-OXA-48	COL	-2.55107
3	pBAD-OXA-48	COL	-3.66213
1	pBAD-OXA-48	AZI	-0.708807
2	pBAD-OXA-48	AZI	-0.37446
3	pBAD-OXA-48	AZI	-1.12516
1	pBAD-OXA-48	ERT	0.261103
2	pBAD-OXA-48	ERT	0.087162
3	pBAD-OXA-48	ERT	1.40122
1	pBAD-OXA-48+Arabinose	LB	9.78763
2	pBAD-OXA-48+Arabinose	LB	7.7674
3	pBAD-OXA-48+Arabinose	LB	6.3091
1	pBAD-OXA-48+Arabinose	COL	10.6117
2	pBAD-OXA-48+Arabinose	COL	8.36746
3	pBAD-OXA-48+Arabinose	COL	6.34994
1	pBAD-OXA-48+Arabinose	AZI	10.0131
2	pBAD-OXA-48+Arabinose	AZI	8.70421
3	pBAD-OXA-48+Arabinose	AZI	7.61678
1	pBAD-OXA-48+Arabinose	ERT	10.5476
2	pBAD-OXA-48+Arabinose	ERT	7.08195
3	pBAD-OXA-48+Arabinose	ERT	5.96011
1	pUN-OXA-48	LB	15.7805
2	pUN-OXA-48	LB	15.6562
3	pUN-OXA-48	LB	15.8409
1	pUN-OXA-48	COL	16.0789
2	pUN-OXA-48	COL	15.7328
3	pUN-OXA-48	COL	16.0407
1	pUN-OXA-48	AZI	15.0923
2	pUN-OXA-48	AZI	13.7209
3	pUN-OXA-48	AZI	16.0327
1	pUN-OXA-48	ERT	16.2296
2	pUN-OXA-48	ERT	16.1937
3	pUN-OXA-48	ERT	15.8891

## Sheet: Supplementary Figure 4
Strain	Replicate	TET_MIC
j53	A	1
j53	B	1
j53	C	1
j53	D	1
j53	E	1
j53	F	1
pOXA-48WT	A	1
pOXA-48WT	B	1
pOXA-48WT	C	1
pOXA-48WT	D	1
pOXA-48WT	E	1
pOXA-48WT	F	1
pOXA-48pBAD-tet	A	64
pOXA-48pBAD-tet	B	64
pOXA-48pBAD-tet	C	64
pOXA-48pBAD-tet	D	64
pOXA-48pBAD-tet	E	64
pOXA-48pBAD-tet	F	64

## Sheet: Supplementary Figure 5
Antibiotic	BW	BW_pOXA-48WT	J53	J53_pOXA-48WT
COL	16	18	16	18
COL	16	17	16	19
COL	12	17	16	18
AMC	22	8	22	7
AMC	22	9	23	7
AMC	22	8	22	7
CTX	34	30	34	27
CTX	34	30	35	22
CTX	34	29	37	26
ERT	32	21	36	20
ERT	37	21	36	19
ERT	34	21	36	19
MER	31	23	32	21
MER	32	24	34	22
MER	30	22	35	22
KAN	19	23	22	22
KAN	22	23	22	22
KAN	21	19	22	20
AZI	17	18	14	20
AZI	17	18	15	20
AZI	15	21	16	20

## Sheet: Supplementary Figure 6
Strain	MIC	Ara
BW25113	8	0
K161	256	0
OXA48	16	0
pBAD18	8	0
BW25113	8	0.03
K161	512	0.03
OXA48	64	0.03
pBAD18	8	0.03
BW25113	8	0.06
K161	512	0.06
OXA48	64	0.06
pBAD18	8	0.06
BW25113	4	0.125
K161	512	0.125
OXA48	256	0.125
pBAD18	8	0.125
BW25113	4	0.25
K161	512	0.25
OXA48	256	0.25
pBAD18	8	0.25
BW25113	4	0.5
K161	512	0.5
OXA48	512	0.5
pBAD18	8	0.5

## Sheet: Supplementary Figure 7
strain	replicate	ara	antibiotic	halo
pOXA-48wt	1	0	AZI	23
pOXA-48wt	2	0	AZI	26
pOXA-48wt	1	0.05	AZI	26
pOXA-48wt	2	0.05	AZI	24
pOXA-48wt	1	0.1	AZI	25
pOXA-48wt	2	0.1	AZI	25
pOXA-48wt	3	0.1	AZI	27
pOXA-48wt	1	0.2	AZI	23
pOXA-48wt	2	0.2	AZI	22
pOXA-48wt	3	0.2	AZI	26
pOXA-48wt	1	0.5	AZI	23
pOXA-48wt	2	0.5	AZI	22
pOXA-48wt	3	0.5	AZI	24
pBAD18_empty	1	0	AZI	15
pBAD18_empty	2	0	AZI	17
pBAD18_empty	3	0	AZI	16
pBAD18_empty	1	0.05	AZI	15
pBAD18_empty	2	0.05	AZI	15
pBAD18_empty	3	0.05	AZI	16
pBAD18_empty	1	0.1	AZI	16
pBAD18_empty	2	0.1	AZI	17
pBAD18_empty	3	0.1	AZI	16
pBAD18_empty	1	0.2	AZI	14
pBAD18_empty	2	0.2	AZI	16
pBAD18_empty	3	0.2	AZI	16
pBAD18_empty	1	0.5	AZI	15
pBAD18_empty	2	0.5	AZI	15
pBAD18_empty	3	0.5	AZI	15
pBAD-OXA48	1	0	AZI	16
pBAD-OXA48	2	0	AZI	16
pBAD-OXA48	1	0.05	AZI	19
pBAD-OXA48	2	0.05	AZI	17
pBAD-OXA48	3	0.05	AZI	17
pBAD-OXA48	1	0.1	AZI	16
pBAD-OXA48	3	0.1	AZI	17
pBAD-OXA48	1	0.2	AZI	19
pBAD-OXA48	2	0.2	AZI	18
pBAD-OXA48	3	0.2	AZI	19
pBAD-OXA48	1	0.5	AZI	20
pBAD-OXA48	2	0.5	AZI	19
pBAD-OXA48	3	0.5	AZI	17
pOXA-48wt	1	0	COL	19
pOXA-48wt	2	0	COL	19
pOXA-48wt	1	0.05	COL	19
pOXA-48wt	2	0.05	COL	18
pOXA-48wt	1	0.1	COL	19
pOXA-48wt	1	0.2	COL	19
pOXA-48wt	2	0.2	COL	19
pOXA-48wt	3	0.2	COL	19
pOXA-48wt	1	0.5	COL	18
pOXA-48wt	2	0.5	COL	18
pOXA-48wt	3	0.5	COL	19
pBAD18_empty	1	0	COL	15
pBAD18_empty	2	0	COL	15
pBAD18_empty	3	0	COL	16
pBAD18_empty	1	0.05	COL	16
pBAD18_empty	2	0.05	COL	17
pBAD18_empty	3	0.05	COL	16
pBAD18_empty	1	0.1	COL	16
pBAD18_empty	2	0.1	COL	16
pBAD18_empty	3	0.1	COL	16
pBAD18_empty	1	0.2	COL	17
pBAD18_empty	2	0.2	COL	16
pBAD18_empty	3	0.2	COL	16
pBAD18_empty	1	0.5	COL	15
pBAD18_empty	2	0.5	COL	16
pBAD18_empty	3	0.5	COL	16
pBAD-OXA48	1	0	COL	15
pBAD-OXA48	2	0	COL	15
pBAD-OXA48	1	0.05	COL	17
pBAD-OXA48	2	0.05	COL	17
pBAD-OXA48	3	0.05	COL	16
pBAD-OXA48	1	0.1	COL	17
pBAD-OXA48	2	0.1	COL	16
pBAD-OXA48	3	0.1	COL	17
pBAD-OXA48	1	0.2	COL	17
pBAD-OXA48	2	0.2	COL	16
pBAD-OXA48	3	0.2	COL	17
pBAD-OXA48	1	0.5	COL	18
pBAD-OXA48	2	0.5	COL	17
pBAD-OXA48	3	0.5	COL	17
pOXA-48wt	1	0	mer	22
pOXA-48wt	2	0	mer	7
pOXA-48wt	1	0.05	mer	7
pOXA-48wt	2	0.05	mer	12
pOXA-48wt	1	0.1	mer	23
pOXA-48wt	2	0.1	mer	7
pOXA-48wt	3	0.1	mer	7
pOXA-48wt	1	0.2	mer	23
pOXA-48wt	2	0.2	mer	7
pOXA-48wt	3	0.2	mer	22
pOXA-48wt	1	0.5	mer	23
pOXA-48wt	2	0.5	mer	22
pOXA-48wt	3	0.5	mer	11
pBAD18_empty	1	0	mer	29
pBAD18_empty	2	0	mer	30
pBAD18_empty	3	0	mer	33
pBAD18_empty	1	0.05	mer	32
pBAD18_empty	2	0.05	mer	32
pBAD18_empty	3	0.05	mer	31
pBAD18_empty	1	0.1	mer	30
pBAD18_empty	2	0.1	mer	32
pBAD18_empty	3	0.1	mer	32
pBAD18_empty	1	0.2	mer	32
pBAD18_empty	2	0.2	mer	31
pBAD18_empty	3	0.2	mer	32
pBAD18_empty	1	0.5	mer	30
pBAD18_empty	2	0.5	mer	31
pBAD18_empty	3	0.5	mer	32
pBAD-OXA48	1	0	mer	12
pBAD-OXA48	2	0	mer	10
pBAD-OXA48	3	0	mer	10
pBAD-OXA48	1	0.05	mer	10
pBAD-OXA48	2	0.05	mer	27
pBAD-OXA48	3	0.05	mer	9
pBAD-OXA48	1	0.1	mer	25
pBAD-OXA48	2	0.1	mer	24
pBAD-OXA48	3	0.1	mer	26
pBAD-OXA48	1	0.2	mer	24
pBAD-OXA48	2	0.2	mer	19
pBAD-OXA48	3	0.2	mer	25
pBAD-OXA48	1	0.5	mer	22
pBAD-OXA48	2	0.5	mer	22
pOXA-48wt	1	0	ert	22
pOXA-48wt	2	0	ert	7
pOXA-48wt	1	0.05	ert	12
pOXA-48wt	2	0.05	ert	19
pOXA-48wt	1	0.1	ert	21
pOXA-48wt	2	0.1	ert	7
pOXA-48wt	3	0.1	ert	7
pOXA-48wt	1	0.2	ert	22
pOXA-48wt	2	0.2	ert	21
pOXA-48wt	3	0.2	ert	21
pOXA-48wt	1	0.5	ert	20
pOXA-48wt	2	0.5	ert	21
pBAD18_empty	1	0	ert	36
pBAD18_empty	2	0	ert	34
pBAD18_empty	3	0	ert	36
pBAD18_empty	1	0.05	ert	35
pBAD18_empty	2	0.05	ert	36
pBAD18_empty	3	0.05	ert	36
pBAD18_empty	1	0.1	ert	35
pBAD18_empty	2	0.1	ert	35
pBAD18_empty	3	0.1	ert	35
pBAD18_empty	1	0.2	ert	34
pBAD18_empty	2	0.2	ert	34
pBAD18_empty	3	0.2	ert	33
pBAD18_empty	1	0.5	ert	34
pBAD18_empty	2	0.5	ert	35
pBAD18_empty	3	0.5	ert	33
pBAD-OXA48	1	0	ert	25
pBAD-OXA48	2	0	ert	19
pBAD-OXA48	3	0	ert	19
pBAD-OXA48	1	0.05	ert	15
pBAD-OXA48	2	0.05	ert	28
pBAD-OXA48	3	0.05	ert	15
pBAD-OXA48	1	0.1	ert	26
pBAD-OXA48	2	0.1	ert	20
pBAD-OXA48	3	0.1	ert	26
pBAD-OXA48	1	0.2	ert	24
pBAD-OXA48	2	0.2	ert	23
pBAD-OXA48	1	0.5	ert	21
pBAD-OXA48	2	0.5	ert	21
pBAD-OXA48	3	0.5	ert	21
pOXA-48wt	1	0	ctx	31
pOXA-48wt	2	0	ctx	28
pOXA-48wt	1	0.05	ctx	30
pOXA-48wt	1	0.1	ctx	29
pOXA-48wt	2	0.1	ctx	7
pOXA-48wt	1	0.2	ctx	30
pOXA-48wt	2	0.2	ctx	30
pOXA-48wt	3	0.2	ctx	29
pOXA-48wt	1	0.5	ctx	28
pOXA-48wt	2	0.5	ctx	28
pOXA-48wt	3	0.5	ctx	27
pBAD18_empty	1	0	ctx	36
pBAD18_empty	2	0	ctx	35
pBAD18_empty	3	0	ctx	36
pBAD18_empty	1	0.05	ctx	34
pBAD18_empty	2	0.05	ctx	36
pBAD18_empty	3	0.05	ctx	33
pBAD18_empty	1	0.1	ctx	33
pBAD18_empty	2	0.1	ctx	36
pBAD18_empty	3	0.1	ctx	34
pBAD18_empty	1	0.2	ctx	33
pBAD18_empty	2	0.2	ctx	34
pBAD18_empty	3	0.2	ctx	34
pBAD18_empty	1	0.5	ctx	36
pBAD18_empty	2	0.5	ctx	36
pBAD18_empty	3	0.5	ctx	34
pBAD-OXA48	1	0	ctx	19
pBAD-OXA48	2	0	ctx	20
pBAD-OXA48	3	0	ctx	36
pBAD-OXA48	1	0.05	ctx	17
pBAD-OXA48	2	0.05	ctx	22
pBAD-OXA48	3	0.05	ctx	17
pBAD-OXA48	1	0.1	ctx	15
pBAD-OXA48	2	0.1	ctx	30
pBAD-OXA48	3	0.1	ctx	16
pBAD-OXA48	1	0.2	ctx	15
pBAD-OXA48	2	0.2	ctx	10
pBAD-OXA48	3	0.2	ctx	28
pBAD-OXA48	1	0.5	ctx	10
pBAD-OXA48	2	0.5	ctx	28
pBAD-OXA48	3	0.5	ctx	7
pOXA-48wt	1	0	AMC	7
pOXA-48wt	3	0	AMC	7
pOXA-48wt	1	0.05	AMC	7
pOXA-48wt	3	0.05	AMC	7
pOXA-48wt	3	0.1	AMC	7
pOXA-48wt	1	0.2	AMC	7
pOXA-48wt	2	0.2	AMC	7
pOXA-48wt	3	0.2	AMC	7
pOXA-48wt	1	0.5	AMC	7
pOXA-48wt	2	0.5	AMC	7
pOXA-48wt	3	0.5	AMC	23
pBAD18_empty	1	0	AMC	19
pBAD18_empty	2	0	AMC	23
pBAD18_empty	3	0	AMC	23
pBAD18_empty	1	0.05	AMC	22
pBAD18_empty	2	0.05	AMC	22
pBAD18_empty	3	0.05	AMC	23
pBAD18_empty	1	0.1	AMC	22
pBAD18_empty	2	0.1	AMC	22
pBAD18_empty	3	0.1	AMC	21
pBAD18_empty	1	0.2	AMC	22
pBAD18_empty	2	0.2	AMC	18
pBAD18_empty	3	0.2	AMC	22
pBAD18_empty	1	0.5	AMC	23
pBAD18_empty	2	0.5	AMC	20
pBAD18_empty	3	0.5	AMC	21
pBAD-OXA48	1	0	AMC	16
pBAD-OXA48	2	0	AMC	21
pBAD-OXA48	3	0	AMC	7
pBAD-OXA48	1	0.05	AMC	19
pBAD-OXA48	2	0.05	AMC	16
pBAD-OXA48	3	0.05	AMC	13
pBAD-OXA48	1	0.1	AMC	7
pBAD-OXA48	2	0.1	AMC	13
pBAD-OXA48	3	0.1	AMC	10
pBAD-OXA48	1	0.2	AMC	7
pBAD-OXA48	2	0.2	AMC	7
pBAD-OXA48	3	0.2	AMC	7
pBAD-OXA48	1	0.5	AMC	7
pBAD-OXA48	2	0.5	AMC	7

[truncated: 4 more sheets: Supplementary Figure 8a, Supplementary Figure 8b y c, Supplementary Figure 14, Original Images of Figure 1d]
